# Supplementary material for: Epigenomic translocation of H3K4me3 broad domains over oncogenes following hijacking of super-enhancers
Source: Genome Res. 2022 Jul;32(7):1343–54. doi: 10.1101/gr.276042.121 (PMC9341503; doi:10.1101/gr.276042.121)
Supplement: Supplemental Material [file supp_gr.276042.121_Supplemental_Table_S4.txt]

CONTIG	START	END	SIZE	CELL_TYPE	LOCATION	ANNOT_ENS	ANNOT_SYMBOL	PART	HEALTHY_SUM_SPEC	HSC_SUM_SPEC	MCL_SUM_SPEC	CLL_SUM_SPEC	MM_SUM_SPEC
chr1	713201	715400	2200	B	TSS	ENSG00000228327;ENSG00000237491	RP11-206L10.2;RP11-206L10.9	chr1_1	BTM-likely	other	B	other	B
chr1	893601	897000	3400	B	TSS	ENSG00000188976;ENSG00000187961	NOC2L;KLHL17	chr1_3	BTM	other	B	B	B
chr1	948001	950400	2400	B	TSS	ENSG00000224969;ENSG00000187608	RP11-54O7.11;ISG15	chr1_5	BTM	other	B	other	B
chr1	967801	969800	2000	B	TSS	ENSG00000188157	AGRN	chr1_7	BTM-likely	other	other	other	other
chr1	1003601	1006200	2600	B	GENE_BODY	ENSG00000217801	RP11-465B22.3	chr1_10	BTM-likely	other	B	other	other
chr1	1050601	1052600	2000	B	TSS	ENSG00000131591	C1orf159	chr1_11	BTM-likely	other	B	other	B
chr1	1071601	1073600	2000	B	TSS	ENSG00000223823	RP11-465B22.5	chr1_12	BT-likely	other	B	other	other
chr1	1105801	1108000	2200	B	INTERGENE	none	none	chr1_14	BT-likely	other	other	other	other
chr1	1166001	1168800	2800	B	TSS	ENSG00000078808;ENSG00000176022	SDF4;B3GALT6	chr1_17	BTM	post-HSC	B	B	B
chr1	1207601	1210200	2600	B	TSS	ENSG00000160087	UBE2J2	chr1_18	BTM	post-HSC	B	B	B
chr1	1240201	1245200	5000	B	TSS	ENSG00000131584;ENSG00000169972	ACAP3;PUSL1	chr1_19	BTM	post-HSC	B	B	B
chr1	1259001	1261600	2600	B	TSS	ENSG00000127054;ENSG00000224051	CPSF3L;GLTPD1	chr1_20	BTM	other	B	B	B
chr1	1283401	1285600	2200	B	TSS	ENSG00000107404	DVL1	chr1_21	BTM	other	B	B	B
chr1	1309201	1311800	2600	B	TSS	ENSG00000175756	AURKAIP1	chr1_22	BTM	other	B	B	B
chr1	1333401	1336400	3000	B	TSS	ENSG00000221978;ENSG00000224870	CCNL2;RP4-758J18.2	chr1_23	BTM	post-HSC	B	B	B
chr1	1341401	1343800	2400	B	TSS	ENSG00000242485	MRPL20	chr1_24	BTM	other	B	other	B
chr1	1406001	1408600	2600	B	TSS	ENSG00000160072	ATAD3B	chr1_25	BTM	other	B	B	B
chr1	1446201	1448600	2400	B	TSS	ENSG00000197785	ATAD3A	chr1_26	BTM-likely	post-HSC	B	other	B
chr1	1508601	1511200	2600	B	TSS	ENSG00000160075;ENSG00000215014	SSU72;AL645728.1	chr1_27	BTM	post-HSC	B	B	B
chr1	1549601	1552600	3000	B	TSS	ENSG00000272106;ENSG00000197530	RP11-345P4.9;MIB2	chr1_29	BTM	post-HSC	B	B	B
chr1	1564201	1566400	2200	B	TSS	ENSG00000197530	MIB2	chr1_30	BT	other	B	B	B
chr1	1589401	1591600	2200	B	TSS	ENSG00000248333;ENSG00000272004	CDK11B;RP11-345P4.10	chr1_31	BTM-likely	other	B	other	B
chr1	1623001	1625400	2400	B	TSS	ENSG00000189339	SLC35E2B	chr1_32	BTM-likely	other	B	other	B
chr1	1706801	1712600	5800	B	TSS	ENSG00000008130	NADK	chr1_35	BTM	post-HSC	B	B	B
chr1	1819801	1824200	4400	B	TSS	ENSG00000078369;ENSG00000231050	GNB1;RP1-140A9.1	chr1_36	BTM	post-HSC	B	B	B
chr1	1980801	1983000	2200	B	TSS	ENSG00000067606;ENSG00000226969	PRKCZ;RP11-547D24.3	chr1_38	BTM-likely	other	B	B	B
chr1	2125201	2127200	2000	B	TSS	ENSG00000162585	C1orf86	chr1_41	BTM-likely	other	B	other	other
chr1	2135601	2137600	2000	B	GENE_BODY	ENSG00000162585	C1orf86	chr1_42	BTM-likely	other	other	other	other
chr1	2158201	2164200	6000	B	TSS	ENSG00000157933	SKI	chr1_43	BTM	other	B	B	B
chr1	2231201	2233600	2400	B	GENE_BODY	ENSG00000157933	SKI	chr1_44	BTM	other	B	B	B
chr1	2245001	2247400	2400	B	INTERGENE	none	none	chr1_45	BTM-likely	other	B	B	other
chr1	2321801	2324600	2800	B	TSS	ENSG00000116151;ENSG00000157916	MORN1;RER1	chr1_46	BTM	other	B	B	B
chr1	2343001	2346400	3400	B	TSS	ENSG00000157911	PEX10	chr1_47	BTM	other	B	B	B
chr1	2456401	2458800	2400	B	TSS	ENSG00000157881	PANK4	chr1_48	BTM	other	B	B	B
chr1	2477201	2481200	4000	B	TSS	ENSG00000272449	RP3-395M20.12	chr1_50	BTM	other	B	B	B
chr1	2486401	2489400	3000	B	TSS	ENSG00000157873;ENSG00000238164	TNFRSF14;RP3-395M20.8	chr1_51	BTM	other	B	B	B
chr1	2507201	2510400	3200	B	INTERGENE	none	none	chr1_52	BTM-likely	other	B	B	B
chr1	2515801	2519400	3600	B	TSS	ENSG00000157870	FAM213B	chr1_53	BTM	post-HSC	B	B	B
chr1	3446601	3448800	2200	B	TSS	ENSG00000162591	MEGF6	chr1_55	BTM	other	B	B	other
chr1	3540201	3542800	2600	B	TSS	ENSG00000238260;ENSG00000158109	RP11-46F15.2;TPRG1L	chr1_56	BTM	other	B	B	B
chr1	3580601	3584000	3400	B	GENE_BODY	ENSG00000078900;ENSG00000227589	TP73;RP5-1092A11.5	chr1_58	B	other	B	B	other
chr1	3593001	3596000	3000	B	GENE_BODY	ENSG00000078900	TP73	chr1_59	BM	other	other	other	other
chr1	3711801	3713800	2000	B	TSS	ENSG00000130764	LRRC47	chr1_61	BTM	other	B	B	B
chr1	3772601	3775000	2400	B	TSS	ENSG00000169598;ENSG00000116198	DFFB;CEP104	chr1_62	BTM	other	B	B	B
chr1	3815801	3818200	2400	B	TSS	ENSG00000198912;ENSG00000236423	C1orf174;LINC01134	chr1_63	BTM	post-HSC	B	B	B
chr1	6051001	6055200	4200	B	TSS	ENSG00000131697;ENSG00000069424	NPHP4;KCNAB2	chr1_65	BTM	post-HSC	B	B	B
chr1	6085401	6089000	3600	B	TSS	ENSG00000069424	KCNAB2	chr1_66	BTM	other	B	B	B
chr1	6258201	6260600	2400	B	TSS	ENSG00000116251	RPL22	chr1_67	BTM	other	B	B	B
chr1	6294801	6296800	2000	B	TSS	ENSG00000116237;ENSG00000225077	ICMT;LINC00337	chr1_69	BTM-likely	other	B	other	B
chr1	6452601	6454600	2000	B	TSS	ENSG00000097021;ENSG00000271746	ACOT7;RP1-202O8.3	chr1_71	BTM	other	B	B	B
chr1	6613201	6615600	2400	B	TSS	ENSG00000162408;ENSG00000173662	NOL9;TAS1R1	chr1_73	BTM	other	B	other	B
chr1	6639401	6641600	2200	B	TSS	ENSG00000204859	ZBTB48	chr1_74	BTM-likely	other	B	B	B
chr1	6659201	6664600	5400	B	TSS	ENSG00000162413	KLHL21	chr1_75	BTM	post-HSC	B	B	B
chr1	6672401	6676000	3600	B	TSS	ENSG00000162413;ENSG00000116273	KLHL21;PHF13	chr1_76	BTM	post-HSC	B	B	B
chr1	6684801	6686800	2000	B	TSS	ENSG00000041988	THAP3	chr1_77	BTM-likely	other	other	other	other
chr1	6843601	6846800	3200	B	TSS	ENSG00000171735;ENSG00000237436	CAMTA1;RP11-312B8.1	chr1_79	BTM	post-HSC	B	B	B
chr1	7830601	7832600	2000	B	TSS	ENSG00000049245	VAMP3	chr1_80	BTM-likely	other	B	other	other
chr1	8020601	8022800	2200	B	TSS	ENSG00000116288	PARK7	chr1_83	BTM	other	B	other	B
chr1	8480201	8485600	5400	B	TSS	ENSG00000142599;ENSG00000232912	RERE;RP5-1115A15.1	chr1_85	BTM	post-HSC	B	B	B
chr1	8583401	8586400	3000	B	TSS	ENSG00000142599	RERE	chr1_87	BTM	other	B	other	other
chr1	8760401	8764000	3600	B	TSS	ENSG00000142599	RERE	chr1_88	BTM-likely	post-HSC	B	B	B
chr1	8875601	8878800	3200	B	TSS	ENSG00000142599	RERE	chr1_89	BTM	post-HSC	B	B	B
chr1	8936401	8940000	3600	B	TSS	ENSG00000074800;ENSG00000236269;ENSG00000230679	ENO1;ENO1-IT1;ENO1-AS1	chr1_90	BTM	post-HSC	B	B	B
chr1	9128201	9130200	2000	B	TSS	ENSG00000142583	SLC2A5	chr1_93	BM-likely	other	other	other	other
chr1	9188001	9190600	2600	B	TSS	ENSG00000180758	GPR157	chr1_94	BTM-likely	other	B	other	B
chr1	9294001	9296000	2000	B	TSS	ENSG00000049239	H6PD	chr1_97	BTM-likely	other	B	other	B
chr1	9352201	9354600	2400	B	TSS	ENSG00000171621	SPSB1	chr1_99	BTM-likely	other	other	other	other
chr1	9598801	9600800	2000	B	TSS	ENSG00000171612	SLC25A33	chr1_100	BTM-likely	other	other	other	other
chr1	9648201	9650200	2000	B	TSS	ENSG00000188807	TMEM201	chr1_101	BTM-likely	other	B	other	B
chr1	9685801	9691400	5600	B	INTERGENE	none	none	chr1_102	BTM	other	B	B	other
chr1	9711001	9716400	5400	B	TSS	ENSG00000171608;ENSG00000179840	PIK3CD;C1orf200	chr1_104	BTM	post-HSC	B	B	other
chr1	9746801	9750400	3600	B	TSS	ENSG00000231789;ENSG00000171608	RP11-558F24.4;PIK3CD	chr1_105	BTM	other	B	B	B
chr1	9882401	9885600	3200	B	TSS	ENSG00000171603	CLSTN1	chr1_107	BTM	other	B	B	B
chr1	9909401	9911400	2000	B	GENE_BODY	ENSG00000178585;ENSG00000223989	CTNNBIP1;RP11-84A14.5	chr1_108	BTM-likely	other	other	other	other
chr1	9969201	9971800	2600	B	TSS	ENSG00000178585	CTNNBIP1	chr1_109	BTM	post-HSC	B	B	B
chr1	10002201	10004400	2200	B	TSS	ENSG00000162441;ENSG00000228150;ENSG00000173614	LZIC;RP11-84A14.4;NMNAT1	chr1_110	BTM-likely	other	B	other	B
chr1	10269601	10271800	2200	B	TSS	ENSG00000054523	KIF1B	chr1_113	BTM-likely	other	B	other	B
chr1	10458201	10460200	2000	B	TSS	ENSG00000142657	PGD	chr1_115	BTM	post-HSC	B	B	B
chr1	10531601	10533800	2200	B	TSS	ENSG00000160049;ENSG00000142655	DFFA;PEX14	chr1_118	BTM-likely	other	B	other	B
chr1	10534401	10536400	2000	B	TSS	ENSG00000142655	PEX14	chr1_119	BTM-likely	other	other	other	other
chr1	10752601	10755600	3000	B	TSS	ENSG00000130940	CASZ1	chr1_121	BTM	other	B	B	B
chr1	11071601	11074200	2600	B	TSS	ENSG00000120948	TARDBP	chr1_122	BTM	post-HSC	B	B	B
chr1	11118601	11121400	2800	B	TSS	ENSG00000116649	SRM	chr1_123	BTM	post-HSC	B	B	B
chr1	11332601	11336200	3600	B	TSS	ENSG00000120942	UBIAD1	chr1_126	BTM	other	B	B	B
chr1	11708801	11711200	2400	B	TSS	ENSG00000116661	FBXO2	chr1_127	BT-likely	other	B	other	other
chr1	11714001	11716000	2000	B	TSS	ENSG00000116661;ENSG00000132879	FBXO2;FBXO44	chr1_128	BTM-likely	other	B	other	B
chr1	11740201	11742400	2200	B	TSS	ENSG00000116670	MAD2L2	chr1_129	BTM-likely	other	other	other	B
chr1	11790201	11792400	2200	B	INTERGENE	none	none	chr1_130	BTM	other	B	other	other
chr1	11862201	11867800	5600	B	TSS	ENSG00000177000;ENSG00000011021	MTHFR;CLCN6	chr1_132	BTM	post-HSC	B	B	B
chr1	11967801	11970400	2600	B	TSS	ENSG00000199347;ENSG00000201801	RNU5E-1;RNU5E-4P	chr1_133	BTM	other	B	B	B
chr1	11984201	11987200	3000	B	TSS	ENSG00000116685	KIAA2013	chr1_134	BTM	post-HSC	B	B	B
chr1	12226601	12229000	2400	B	TSS	ENSG00000028137	TNFRSF1B	chr1_141	BTM	other	B	B	other
chr1	12677601	12680000	2400	B	TSS	ENSG00000162496;ENSG00000272482	DHRS3;RP11-474O21.5	chr1_148	BTM	other	other	B	other
chr1	14025801	14030200	4400	B	TSS	ENSG00000116731	PRDM2	chr1_149	BTM	other	B	B	B
chr1	14056401	14060200	3800	B	TSS	ENSG00000116731	PRDM2	chr1_150	BTM-likely	other	B	other	other
chr1	14075001	14078200	3200	B	TSS	ENSG00000116731	PRDM2	chr1_151	BTM	other	B	B	B
chr1	15735601	15739000	3400	B	TSS	ENSG00000228140;ENSG00000142634	RP3-467K16.4;EFHD2	chr1_154	BTM	post-HSC	B	B	B
chr1	15849801	15854400	4600	B	TSS	ENSG00000116138;ENSG00000132906	DNAJC16;CASP9	chr1_155	BTM	post-HSC	B	B	B
chr1	15943001	15945800	2800	B	TSS	ENSG00000197312	DDI2	chr1_157	BTM	post-HSC	B	B	B
chr1	16009801	16012600	2800	B	TSS	ENSG00000116786;ENSG00000264048	PLEKHM2;AL121992.1	chr1_158	BTM	other	B	B	B
chr1	16159601	16164400	4800	B	TSS	ENSG00000179743	RP11-169K16.9	chr1_159	BTM	post-HSC	B	B	B
chr1	16170201	16172200	2000	B	GENE_BODY	ENSG00000179743	RP11-169K16.9	chr1_160	B	other	B	B	other
chr1	16173201	16177400	4200	B	TSS	ENSG00000065526;ENSG00000179743	SPEN;RP11-169K16.9	chr1_161	BTM	post-HSC	B	B	B
chr1	16211601	16213800	2200	B	GENE_BODY	ENSG00000065526	SPEN	chr1_162	BM	other	B	other	other
chr1	16289801	16293400	3600	B	GENE_BODY	ENSG00000116809	ZBTB17	chr1_164	BTM-likely	other	B	B	other
chr1	16300801	16303200	2400	B	TSS	ENSG00000116809	ZBTB17	chr1_165	BTM-likely	other	B	B	B
chr1	16677401	16679800	2400	B	TSS	ENSG00000037637;ENSG00000055070	FBXO42;SZRD1	chr1_169	BTM	post-HSC	B	B	B
chr1	16693201	16695600	2400	B	TSS	ENSG00000055070	SZRD1	chr1_170	BTM	other	B	B	B
chr1	16839601	16841600	2000	B	TSS	ENSG00000206652;ENSG00000261135	RNU1-1;RP4-798A10.7	chr1_173	BTM-likely	other	B	B	B
chr1	16938801	16940800	2000	B	TSS	ENSG00000219481	NBPF1	chr1_174	BTM	other	B	B	other
chr1	16969401	16972000	2600	B	TSS	ENSG00000215908	CROCCP2	chr1_175	BTM	other	B	other	B
chr1	17221601	17223600	2000	B	TSS	ENSG00000207005	RNU1-2	chr1_176	BTM-likely	other	B	B	B
chr1	17229801	17232400	2600	B	TSS	ENSG00000272426	RP11-108M9.6	chr1_177	BTM-likely	other	B	B	B
chr1	17239401	17241600	2200	B	GENE_BODY	ENSG00000058453	CROCC	chr1_178	BTM-likely	other	B	B	B
chr1	17337001	17339000	2000	B	TSS	ENSG00000159363	ATP13A2	chr1_179	BTM-likely	other	B	other	other
chr1	17763201	17766800	3600	B	TSS	ENSG00000179051	RCC2	chr1_185	BTM	post-HSC	B	B	B
chr1	19228201	19230200	2000	B	TSS	ENSG00000159423	ALDH4A1	chr1_188	BTM-likely	other	B	other	B
chr1	19252801	19255000	2200	B	GENE_BODY	ENSG00000169991	IFFO2	chr1_189	BTM	other	B	B	B
chr1	19274601	19279200	4600	B	GENE_BODY	ENSG00000169991	IFFO2	chr1_190	BTM	other	B	B	B
chr1	19280401	19284200	3800	B	TSS	ENSG00000169991	IFFO2	chr1_191	BTM	post-HSC	B	B	B
chr1	19535401	19538200	2800	B	TSS	ENSG00000127481;ENSG00000230424	UBR4;RP1-43E13.2	chr1_193	BTM	post-HSC	B	B	B
chr1	19577201	19579600	2400	B	TSS	ENSG00000127463;ENSG00000053372	EMC1;MRTO4	chr1_194	BTM	other	B	B	B
chr1	19637601	19639800	2200	B	TSS	ENSG00000053371;ENSG00000040487	AKR7A2;PQLC2	chr1_195	BTM	other	B	B	B
chr1	19794801	19796800	2000	B	GENE_BODY	ENSG00000077549	CAPZB	chr1_196	BTM-likely	other	B	other	other
chr1	19803001	19805000	2000	B	GENE_BODY	ENSG00000077549	CAPZB	chr1_197	BTM-likely	other	other	other	other
chr1	19809801	19813600	3800	B	TSS	ENSG00000077549	CAPZB	chr1_198	BTM	post-HSC	B	B	B
chr1	19922601	19924800	2200	B	TSS	ENSG00000235185;ENSG00000270136;ENSG00000173436	RP5-1056L3.1;MINOS1-NBL1;MINOS1	chr1_200	BTM	other	B	other	B
chr1	20125401	20127400	2000	B	TSS	ENSG00000162542	TMCO4	chr1_201	BTM-likely	other	other	other	B
chr1	20986601	20989000	2400	B	TSS	ENSG00000244038	DDOST	chr1_209	BTM	other	B	other	B
chr1	21058001	21060400	2400	B	TSS	ENSG00000189410;ENSG00000233069	SH2D5;RP5-930J4.2	chr1_210	BTM-likely	other	other	B	B
chr1	21111601	21114800	3200	B	TSS	ENSG00000127483	HP1BP3	chr1_211	BTM	post-HSC	B	B	B
chr1	21501201	21504200	3000	B	TSS	ENSG00000075151;ENSG00000266867	EIF4G3;AL031005.1	chr1_212	BTM	other	B	B	B
chr1	21615201	21618000	2800	B	TSS	ENSG00000117298	ECE1	chr1_213	BTM-likely	other	B	B	B
chr1	21618801	21622000	3200	B	TSS	ENSG00000117298;ENSG00000231105	ECE1;RP5-1071N3.1	chr1_214	BTM	other	B	B	B
chr1	21660401	21662400	2000	B	GENE_BODY	ENSG00000117298	ECE1	chr1_216	BTM-likely	other	other	other	other
chr1	21669201	21673200	4000	B	TSS	ENSG00000117298	ECE1	chr1_218	BTM	other	B	B	B
chr1	22106001	22110600	4600	B	TSS	ENSG00000090686	USP48	chr1_222	BTM	post-HSC	B	B	B
chr1	22350601	22353200	2600	B	TSS	ENSG00000228397;ENSG00000218510	RP1-224A6.3;LINC00339	chr1_224	BTM	post-HSC	B	B	B
chr1	22378601	22381200	2600	B	TSS	ENSG00000070831	CDC42	chr1_225	BTM	post-HSC	B	B	B
chr1	22401001	22403000	2000	B	GENE_BODY	ENSG00000070831	CDC42	chr1_226	BTM-likely	other	other	other	other
chr1	23345001	23347800	2800	B	TSS	ENSG00000004487	KDM1A	chr1_230	BTM	post-HSC	B	B	B
chr1	23493801	23496400	2600	B	TSS	ENSG00000169641	LUZP1	chr1_231	BTM	post-HSC	B	B	other
chr1	23667601	23671800	4200	B	TSS	ENSG00000125944	HNRNPR	chr1_232	BTM	post-HSC	B	B	B
chr1	23693801	23696600	2800	B	TSS	ENSG00000125945;ENSG00000249087	ZNF436;C1orf213	chr1_233	BTM	post-HSC	B	B	B
chr1	23854601	23858400	3800	B	TSS	ENSG00000007968	E2F2	chr1_235	BTM	other	B	other	B
chr1	23880401	23887000	6600	B	TSS	ENSG00000117318	ID3	chr1_236	BTM	other	B	B	B
chr1	23903201	23905200	2000	B	INTERGENE	none	none	chr1_238	BTM-likely	other	B	other	other
chr1	24017801	24019800	2000	B	TSS	ENSG00000142676	RPL11	chr1_240	BTM-likely	other	B	other	B
chr1	24069201	24072000	2800	B	TSS	ENSG00000011007	TCEB3	chr1_241	BTM	post-HSC	B	B	B
chr1	24104001	24106000	2000	B	TSS	ENSG00000236810;ENSG00000057757	RP5-886K2.3;PITHD1	chr1_242	BTM	other	B	B	B
chr1	24116801	24119000	2200	B	TSS	ENSG00000011009	LYPLA2	chr1_243	BTM	other	B	B	B
chr1	24125801	24128200	2400	B	TSS	ENSG00000117308	GALE	chr1_244	BTM	other	B	B	B
chr1	24151001	24153000	2000	B	TSS	ENSG00000117305	HMGCL	chr1_245	BTM-likely	other	other	other	B
chr1	24193601	24195800	2200	B	TSS	ENSG00000179163	FUCA1	chr1_246	BTM-likely	other	B	B	B
chr1	24233201	24240400	7200	B	TSS	ENSG00000188822;ENSG00000232557	CNR2;RP11-4M23.3	chr1_247	BTM-likely	other	B	B	other
chr1	24284201	24288000	3800	B	TSS	ENSG00000188822;ENSG00000189266	CNR2;PNRC2	chr1_248	BTM	post-HSC	B	B	B
chr1	24304801	24307800	3000	B	TSS	ENSG00000188529	SRSF10	chr1_249	BTM	post-HSC	B	B	B
chr1	24512001	24515200	3200	B	TSS	ENSG00000185436	IFNLR1	chr1_251	BTM-likely	other	B	B	B
chr1	24515601	24518000	2400	B	INTERGENE	none	none	chr1_251	BTM-likely	other	B	B	B
chr1	24741401	24744000	2600	B	TSS	ENSG00000001461;ENSG00000001460	NIPAL3;STPG1	chr1_253	BTM	other	B	B	B
chr1	24827801	24830600	2800	B	TSS	ENSG00000117602	RCAN3	chr1_254	BTM	post-HSC	B	B	B
chr1	24861001	24863800	2800	B	GENE_BODY	ENSG00000117602	RCAN3	chr1_255	BTM-likely	other	B	B	B
chr1	24968001	24971400	3400	B	TSS	ENSG00000133226	SRRM1	chr1_256	BTM	post-HSC	B	B	B
chr1	25069801	25076600	6800	B	TSS	ENSG00000169504	CLIC4	chr1_257	BTM-likely	post-HSC	B	B	B
chr1	25249601	25257800	8200	B	TSS	ENSG00000020633	RUNX3	chr1_258	BTM	post-HSC	B	B	B
chr1	25289001	25292400	3400	B	TSS	ENSG00000020633	RUNX3	chr1_259	BTM-likely	other	B	other	B
chr1	25558001	25560200	2200	B	TSS	ENSG00000117614	SYF2	chr1_261	BTM	other	B	B	B
chr1	25571801	25575000	3200	B	TSS	ENSG00000117616;ENSG00000272432	C1orf63;RP3-465N24.6	chr1_262	BTM	post-HSC	B	B	B
chr1	25592801	25595000	2200	B	TSS	ENSG00000117616;ENSG00000261349	C1orf63;RP3-465N24.5	chr1_263	BTM	other	B	B	B
chr1	25662801	25666200	3400	B	TSS	ENSG00000117616;ENSG00000259984;ENSG00000183726	C1orf63;RP11-335G20.7;TMEM50A	chr1_264	BTM	post-HSC	B	B	B
chr1	25756001	25759000	3000	B	TSS	ENSG00000188672;ENSG00000204178	RHCE;TMEM57	chr1_265	BTM	post-HSC	B	B	B
chr1	25869601	25871600	2000	B	TSS	ENSG00000157978	LDLRAP1	chr1_266	BTM	other	B	other	B
chr1	25942401	25944800	2400	B	TSS	ENSG00000117643	MAN1C1	chr1_269	BTM	other	B	B	B
chr1	26145601	26148200	2600	B	TSS	ENSG00000228172;ENSG00000223474;ENSG00000117640	RP1-317E23.3;AL020996.1;MTFR1L	chr1_271	BTM	post-HSC	B	B	B
chr1	26231001	26233600	2600	B	TSS	ENSG00000117632;ENSG00000264021	STMN1;MIR3917	chr1_274	BTM	post-HSC	B	B	B
chr1	26323401	26325400	2000	B	TSS	ENSG00000158006	PAFAH2	chr1_276	BTM-likely	other	B	other	B
chr1	26437001	26439600	2600	B	TSS	ENSG00000175087	PDIK1L	chr1_278	BTM	post-HSC	B	B	B
chr1	26560001	26562000	2000	B	TSS	ENSG00000130695	CEP85	chr1_280	BTM	other	B	other	B
chr1	26605401	26608000	2600	B	TSS	ENSG00000142669	SH3BGRL3	chr1_282	BTM	post-HSC	B	B	B
chr1	26613401	26615600	2200	B	GENE_BODY	ENSG00000158062	UBXN11	chr1_284	BTM-likely	other	other	other	other
chr1	26632201	26634200	2000	B	TSS	ENSG00000158062	UBXN11	chr1_285	BTM	other	B	other	B
chr1	26641201	26648800	7600	B	TSS	ENSG00000158062;ENSG00000169442	UBXN11;CD52	chr1_286	BTM	post-HSC	B	B	B
chr1	26758001	26760000	2000	B	TSS	ENSG00000117682	DHDDS	chr1_287	BTM-likely	other	other	other	B
chr1	26797801	26800600	2800	B	TSS	ENSG00000198830	HMGN2	chr1_288	BTM	post-HSC	B	B	B
chr1	26826401	26828600	2200	B	INTERGENE	none	none	chr1_289	BTM	other	B	B	B
chr1	26868001	26870800	2800	B	TSS	ENSG00000117676	RPS6KA1	chr1_291	BTM-likely	other	B	B	other
chr1	26872001	26874200	2200	B	TSS	ENSG00000117676	RPS6KA1	chr1_291	BTM-likely	other	B	B	other
chr1	26946001	26948600	2600	B	INTERGENE	none	none	chr1_293	BTM	post-HSC	B	B	B
chr1	27018601	27026800	8200	B	TSS	ENSG00000260063;ENSG00000117713	RP5-968P14.2;ARID1A	chr1_294	BTM	post-HSC	B	B	B
chr1	27049601	27051600	2000	B	GENE_BODY	ENSG00000117713	ARID1A	chr1_295	BTM-likely	other	other	other	other
chr1	27112401	27115800	3400	B	TSS	ENSG00000060642	PIGV	chr1_296	BTM	post-HSC	B	B	B
chr1	27152601	27155400	2800	B	TSS	ENSG00000204160	ZDHHC18	chr1_297	BTM	other	B	B	B
chr1	27190201	27193000	2800	B	GENE_BODY	ENSG00000175793	SFN	chr1_298	BTM	other	B	B	B
chr1	27215601	27217600	2000	B	TSS	ENSG00000142751	GPN2	chr1_299	BTM-likely	other	B	other	B
chr1	27225801	27227800	2000	B	TSS	ENSG00000090273;ENSG00000198746	NUDC;GPATCH3	chr1_300	BTM	other	B	B	B
chr1	27247401	27249400	2000	B	TSS	ENSG00000090273	NUDC	chr1_301	BTM-likely	other	other	other	other
chr1	27479801	27482400	2600	B	TSS	ENSG00000090020	SLC9A1	chr1_303	BTM	other	B	other	B
chr1	27560201	27562800	2600	B	TSS	ENSG00000224311;ENSG00000142784	RP11-40H20.4;WDTC1	chr1_304	BTM	post-HSC	B	B	B
chr1	27578801	27580800	2000	B	GENE_BODY	ENSG00000142784	WDTC1	chr1_305	BM-likely	other	other	other	other
chr1	27648201	27650200	2000	B	TSS	ENSG00000186501	TMEM222	chr1_306	BTM	other	B	other	other
chr1	27667401	27670600	3200	B	TSS	ENSG00000142765	SYTL1	chr1_307	BTM	post-HSC	B	B	B
chr1	27691601	27693800	2200	B	TSS	ENSG00000142733	MAP3K6	chr1_308	BTM-likely	other	B	B	B
chr1	27814401	27817600	3200	B	TSS	ENSG00000158195	WASF2	chr1_311	BTM	post-HSC	B	B	B
chr1	27851801	27855400	3600	B	TSS	ENSG00000237429	RP1-159A19.4	chr1_313	BTM	other	B	B	other
chr1	27928201	27931200	3000	B	TSS	ENSG00000126705	AHDC1	chr1_314	BTM	post-HSC	B	B	B
chr1	27951001	27953600	2600	B	TSS	ENSG00000000938	FGR	chr1_315	BTM-likely	other	B	B	other
chr1	27959001	27962400	3400	B	TSS	ENSG00000000938	FGR	chr1_315	BTM-likely	other	B	B	other
chr1	28051601	28053800	2200	B	TSS	ENSG00000009780	FAM76A	chr1_318	BTM	other	B	other	B
chr1	28098601	28101000	2400	B	TSS	ENSG00000117758;ENSG00000269971	STX12;RP3-426I6.5	chr1_319	BTM	post-HSC	B	B	B
chr1	28156401	28158600	2200	B	TSS	ENSG00000117751	PPP1R8	chr1_320	BTM	other	B	B	B
chr1	28198601	28202200	3600	B	TSS	ENSG00000130775	THEMIS2	chr1_322	BTM	other	B	B	B
chr1	28285601	28287800	2200	B	TSS	ENSG00000227050;ENSG00000158156	RP11-460I13.2;XKR8	chr1_325	BTM	other	B	B	B
chr1	28411401	28415800	4400	B	TSS	ENSG00000158161	EYA3	chr1_326	BTM-likely	other	B	other	B
chr1	28497801	28504000	6200	B	TSS	ENSG00000169403	PTAFR	chr1_328	BM	other	B	other	other
chr1	28561801	28564000	2200	B	TSS	ENSG00000130770	ATPIF1	chr1_330	BTM	other	B	other	B
chr1	28570801	28575800	5000	B	TSS	ENSG00000271398	RP5-1092A3.5	chr1_331	BTM	other	B	B	B
chr1	28585401	28587600	2200	B	TSS	ENSG00000130766	SESN2	chr1_332	BTM	other	B	B	B
chr1	28654601	28656600	2000	B	TSS	ENSG00000130772	MED18	chr1_333	BTM-likely	other	other	other	other
chr1	28695601	28697600	2000	B	TSS	ENSG00000204138	PHACTR4	chr1_334	BTM	other	B	other	B
chr1	28831401	28837400	6000	B	TSS	ENSG00000180198;ENSG00000242125;ENSG00000200087	RCC1;SNHG3;SNORA73B	chr1_336	BTM	post-HSC	B	B	B
chr1	28878601	28880800	2200	B	TSS	ENSG00000180098	TRNAU1AP	chr1_337	BTM-likely	other	B	other	B
chr1	28906401	28910000	3600	B	TSS	ENSG00000197989	SNHG12	chr1_338	BTM	post-HSC	B	B	B
chr1	28968201	28971200	3000	B	TSS	ENSG00000120656;ENSG00000229388	TAF12;RP11-442N24__B.1	chr1_340	BTM	post-HSC	B	B	B
chr1	28994401	28996800	2400	B	TSS	ENSG00000162419	GMEB1	chr1_342	BTM	other	B	B	B
chr1	29062401	29065200	2800	B	TSS	ENSG00000198492	YTHDF2	chr1_343	BTM	post-HSC	B	B	B
chr1	29212801	29215000	2200	B	TSS	ENSG00000159023	EPB41	chr1_344	BTM-likely	other	B	other	B
chr1	29240201	29242800	2600	B	TSS	ENSG00000159023	EPB41	chr1_345	BTM	other	B	B	B
chr1	29253201	29255400	2200	B	GENE_BODY	ENSG00000159023	EPB41	chr1_346	BTM	other	B	B	other
chr1	29506001	29509400	3400	B	TSS	ENSG00000116350	SRSF4	chr1_348	BTM	post-HSC	B	B	B
chr1	31190601	31192800	2200	B	TSS	ENSG00000186056;ENSG00000162510	MATN1-AS1;MATN1	chr1_350	BTM	other	B	B	B
chr1	31216801	31235600	18800	B	TSS	ENSG00000162511	LAPTM5	chr1_351	BTM	post-HSC	B	B	B
chr1	31535601	31539200	3600	B	TSS	ENSG00000134644	PUM1	chr1_353	BTM	post-HSC	B	B	B
chr1	31768401	31771000	2600	B	TSS	ENSG00000060688;ENSG00000121766	SNRNP40;ZCCHC17	chr1_354	BTM	post-HSC	B	B	B
chr1	32109401	32111600	2200	B	TSS	ENSG00000235790;ENSG00000264078;ENSG00000162517	RP11-73M7.6;RP11-73M7.9;PEF1	chr1_356	BTM	post-HSC	B	other	B
chr1	32390601	32393600	3000	B	GENE_BODY	ENSG00000184007	PTP4A2	chr1_360	BTM-likely	other	other	other	other
chr1	32394201	32404600	10400	B	TSS	ENSG00000184007;ENSG00000228634	PTP4A2;RP4-534N18.2	chr1_361	BTM	post-HSC	B	B	B
chr1	32478601	32482400	3800	B	TSS	ENSG00000121774	KHDRBS1	chr1_364	BTM	post-HSC	B	B	B
chr1	32572801	32575600	2800	B	TSS	ENSG00000025800	KPNA6	chr1_366	BTM	post-HSC	B	B	B
chr1	32644601	32647000	2400	B	TSS	ENSG00000084652	TXLNA	chr1_367	BTM-likely	other	B	other	B
chr1	32665601	32667800	2200	B	TSS	ENSG00000160050	CCDC28B	chr1_368	BTM	post-HSC	B	B	B
chr1	32686601	32689000	2400	B	TSS	ENSG00000160055;ENSG00000084623	TMEM234;EIF3I	chr1_369	BTM	other	B	B	B
chr1	32705601	32707600	2000	B	TSS	ENSG00000220785	MTMR9LP	chr1_370	BTM-likely	other	other	B	B
chr1	32715201	32718600	3400	B	TSS	ENSG00000182866	LCK	chr1_371	BT	other	B	B	other
chr1	32756801	32759200	2400	B	TSS	ENSG00000116478	HDAC1	chr1_373	BTM	other	B	B	B
chr1	32799201	32804000	4800	B	TSS	ENSG00000175130	MARCKSL1	chr1_374	BTM	other	B	B	B
chr1	32859001	32861000	2000	B	TSS	ENSG00000160058	BSDC1	chr1_376	BTM	post-HSC	B	other	B
chr1	33113201	33118800	5600	B	TSS	ENSG00000176261;ENSG00000162521	ZBTB8OS;RBBP4	chr1_379	BTM	post-HSC	B	B	B
chr1	33281201	33285400	4200	B	TSS	ENSG00000116497;ENSG00000134684	S100PBP;YARS	chr1_381	BTM	post-HSC	B	B	B
chr1	33426401	33431200	4800	B	TSS	ENSG00000116514	RNF19B	chr1_382	BTM	post-HSC	B	B	B
chr1	33592001	33594000	2000	B	INTERGENE	none	none	chr1_385	BTM-likely	other	B	other	B
chr1	33646001	33648200	2200	B	TSS	ENSG00000116525	TRIM62	chr1_386	BTM-likely	other	B	other	B
chr1	33720801	33723800	3000	B	TSS	ENSG00000160094	ZNF362	chr1_387	BTM	post-HSC	B	B	B
chr1	33814201	33816400	2200	B	TSS	ENSG00000233246;ENSG00000134686	RP11-415J8.5;PHC2	chr1_390	BTM	post-HSC	B	B	B
chr1	35449401	35451800	2400	B	TSS	ENSG00000241014;ENSG00000243749	RP11-244H3.1;ZMYM6NB	chr1_393	BTM	other	B	other	B
chr1	35495401	35498000	2600	B	TSS	ENSG00000271741;ENSG00000163867	RP11-244H3.4;ZMYM6	chr1_394	BTM-likely	post-HSC	B	B	B
chr1	35655801	35659600	3800	B	TSS	ENSG00000116560	SFPQ	chr1_395	BTM	post-HSC	B	B	B
chr1	35733801	35735800	2000	B	TSS	ENSG00000146463	ZMYM4	chr1_396	BTM-likely	other	B	other	B
chr1	36022001	36024400	2400	B	TSS	ENSG00000142687;ENSG00000020129	KIAA0319L;NCDN	chr1_398	BTM	post-HSC	B	B	B
chr1	36042001	36044400	2400	B	TSS	ENSG00000239636	RP4-728D4.2	chr1_399	BTM-likely	other	B	B	B
chr1	36106001	36108600	2600	B	TSS	ENSG00000126067	PSMB2	chr1_401	BTM	post-HSC	B	B	B
chr1	36234001	36236000	2000	B	TSS	ENSG00000092853	CLSPN	chr1_403	BTM-likely	other	B	other	B
chr1	36273001	36275200	2200	B	TSS	ENSG00000134698	AGO4	chr1_404	BTM-likely	other	B	other	B
chr1	36395601	36398000	2400	B	TSS	ENSG00000126070;ENSG00000271914	AGO3;RP4-789D17.5	chr1_406	BTM	post-HSC	B	B	B
chr1	36614201	36617800	3600	B	TSS	ENSG00000054116	TRAPPC3	chr1_409	BTM	other	B	B	B
chr1	36620601	36623600	3000	B	TSS	ENSG00000116871	MAP7D1	chr1_410	BTM	post-HSC	B	B	B
chr1	36688601	36691800	3200	B	TSS	ENSG00000054118	THRAP3	chr1_412	BTM	post-HSC	B	B	B
chr1	36786001	36790000	4000	B	TSS	ENSG00000142694;ENSG00000116883	EVA1B;RP11-268J15.5	chr1_414	BTM-likely	other	B	B	B
chr1	36850001	36853200	3200	B	TSS	ENSG00000196182	STK40	chr1_417	BTM	post-HSC	B	B	B
chr1	36855201	36857200	2000	B	GENE_BODY	ENSG00000181817	LSM10	chr1_418	BM-likely	other	other	other	other
chr1	36861801	36864200	2400	B	TSS	ENSG00000181817	LSM10	chr1_419	BTM-likely	other	B	other	B
chr1	37939201	37946200	7000	B	TSS	ENSG00000233621;ENSG00000163874	LINC01137;ZC3H12A	chr1_425	BTM	post-HSC	B	B	B
chr1	37979001	37981200	2200	B	TSS	ENSG00000163875	MEAF6	chr1_426	BTM	other	B	B	B
chr1	38155001	38159200	4200	B	TSS	ENSG00000116922;ENSG00000134690	C1orf109;CDCA8	chr1_428	BTM	post-HSC	B	B	B
chr1	38272601	38275000	2400	B	TSS	ENSG00000196449;ENSG00000197982	YRDC;C1orf122	chr1_431	BTM	post-HSC	B	B	B
chr1	38324201	38326200	2000	B	TSS	ENSG00000188786	MTF1	chr1_433	BTM	other	B	other	B
chr1	38395801	38398000	2200	B	TSS	ENSG00000204084	INPP5B	chr1_434	BTM	other	B	B	other
chr1	38454401	38456400	2000	B	TSS	ENSG00000183431	SF3A3	chr1_436	BTM-likely	other	B	other	B
chr1	38939801	38943800	4000	B	TSS	ENSG00000238063	RP11-329N22.1	chr1_441	BM	other	B	B	B
chr1	39323601	39326600	3000	B	TSS	ENSG00000116954;ENSG00000228436	RRAGC;RP5-864K19.4	chr1_442	BTM	post-HSC	B	B	B
chr1	39338001	39340000	2000	B	TSS	ENSG00000214114;ENSG00000228436	MYCBP;RP5-864K19.4	chr1_443	BTM-likely	other	B	other	B
chr1	39456001	39458800	2800	B	TSS	ENSG00000174574	AKIRIN1	chr1_444	BTM	post-HSC	B	B	B
chr1	39570601	39572600	2000	B	TSS	ENSG00000127603	MACF1	chr1_446	BTM-likely	other	B	B	B
chr1	39680601	39683600	3000	B	TSS	ENSG00000127603	MACF1	chr1_448	BTM	other	B	other	B
chr1	39733601	39736000	2400	B	TSS	ENSG00000127603	MACF1	chr1_449	BTM-likely	other	other	other	B
chr1	39873601	39875600	2000	B	GENE_BODY	ENSG00000127603	MACF1	chr1_450	BTM	other	B	other	B
chr1	40039801	40043000	3200	B	TSS	ENSG00000090621	PABPC4	chr1_452	BTM	post-HSC	B	B	B
chr1	40420201	40422200	2000	B	TSS	ENSG00000168389	MFSD2A	chr1_457	BTM-likely	other	B	B	B
chr1	40504601	40509000	4400	B	TSS	ENSG00000131236	CAP1	chr1_458	BTM	post-HSC	B	B	B
chr1	40524201	40526600	2400	B	GENE_BODY	ENSG00000131236	CAP1	chr1_459	BTM-likely	other	other	other	other
chr1	40626401	40629200	2800	B	TSS	ENSG00000117000	RLF	chr1_461	BTM	post-HSC	B	B	B
chr1	40722601	40724800	2200	B	TSS	ENSG00000259943;ENSG00000084073	RP1-39G22.7;ZMPSTE24	chr1_462	BTM	other	B	B	B
chr1	40780601	40783400	2800	B	TSS	ENSG00000049089	COL9A2	chr1_463	BTM-likely	other	B	B	B
chr1	40838801	40844400	5600	B	TSS	ENSG00000084070	SMAP2	chr1_466	BTM	other	B	B	B
chr1	40845201	40853400	8200	B	GENE_BODY	ENSG00000084070	SMAP2	chr1_467	BTM	other	B	B	other
chr1	40857401	40859800	2400	B	GENE_BODY	ENSG00000084070	SMAP2	chr1_468	BTM	other	other	other	other
chr1	40865401	40868200	2800	B	GENE_BODY	ENSG00000084070	SMAP2	chr1_469	BTM-likely	other	other	B	other
chr1	40915001	40917200	2200	B	TSS	ENSG00000187801	ZFP69B	chr1_470	BTM	other	B	B	other
chr1	41156401	41159200	2800	B	TSS	ENSG00000272145;ENSG00000066136	NFYC-AS1;NFYC	chr1_473	BTM	post-HSC	B	B	B
chr1	41173801	41179400	5600	B	TSS	ENSG00000066136	NFYC	chr1_474	BTM-likely	other	B	B	B
chr1	41444601	41446800	2200	B	TSS	ENSG00000171793	CTPS1	chr1_476	BTM	other	B	B	B
chr1	41706401	41708800	2400	B	TSS	ENSG00000010803;ENSG00000235358	SCMH1;RP11-399E6.1	chr1_477	BTM	post-HSC	B	B	B
chr1	41826201	41828200	2000	B	TSS	ENSG00000204060	FOXO6	chr1_478	BTM-likely	other	other	other	other
chr1	42126201	42129000	2800	B	GENE_BODY	ENSG00000127124	HIVEP3	chr1_479	BTM	other	B	B	other
chr1	42192401	42195000	2600	B	GENE_BODY	ENSG00000127124	HIVEP3	chr1_480	BTM-likely	other	B	other	other
chr1	42500401	42502400	2000	B	TSS	ENSG00000127124	HIVEP3	chr1_483	BTM-likely	other	B	other	other
chr1	42799201	42802000	2800	B	TSS	ENSG00000198815	FOXJ3	chr1_484	BTM	post-HSC	B	B	B
chr1	42921201	42923200	2000	B	TSS	ENSG00000066185;ENSG00000127125	ZMYND12;PPCS	chr1_485	BTM	other	B	B	B
chr1	43146601	43150800	4200	B	TSS	ENSG00000065978	YBX1	chr1_487	BTM	post-HSC	B	B	B
chr1	43231201	43234200	3000	B	TSS	ENSG00000164008;ENSG00000117385	C1orf50;LEPRE1	chr1_488	BTM	post-HSC	B	B	B
chr1	43311401	43313600	2200	B	TSS	ENSG00000228192;ENSG00000164011	RP11-342M1.3;ZNF691	chr1_491	BTM-likely	other	B	other	B
chr1	43388801	43391200	2400	B	GENE_BODY	ENSG00000117394	SLC2A1	chr1_492	BTM	other	B	B	B
chr1	43396601	43402000	5400	B	TSS	ENSG00000117394	SLC2A1	chr1_493	BTM-likely	other	B	other	other
chr1	43417401	43419800	2400	B	GENE_BODY	ENSG00000117394	SLC2A1	chr1_494	BTM-likely	other	B	other	other
chr1	43420201	43425800	5600	B	TSS	ENSG00000117394;ENSG00000227533	SLC2A1;SLC2A1-AS1	chr1_495	BTM	other	B	B	B
chr1	43823601	43825800	2200	B	TSS	ENSG00000234694;ENSG00000117399	RP1-92O14.3;CDC20	chr1_498	BTM-likely	other	other	other	B
chr1	43832201	43834800	2600	B	TSS	ENSG00000066322	ELOVL1	chr1_499	BTM	post-HSC	B	B	B
chr1	43854401	43856600	2200	B	TSS	ENSG00000198198;ENSG00000159479	SZT2;MED8	chr1_500	BTM	other	B	other	B
chr1	43918601	43920800	2200	B	TSS	ENSG00000178922;ENSG00000229348	HYI;HYI-AS1	chr1_501	BTM-likely	other	B	B	B
chr1	44114601	44117600	3000	B	TSS	ENSG00000066135	KDM4A	chr1_502	BTM	post-HSC	B	B	B
chr1	44172201	44174200	2000	B	TSS	ENSG00000236200;ENSG00000126091	KDM4A-AS1;ST3GAL3	chr1_503	BTM	other	B	other	B
chr1	44411401	44413600	2200	B	TSS	ENSG00000117408;ENSG00000237950	IPO13;RP11-7O11.3	chr1_504	BTM	post-HSC	B	B	B
chr1	44439801	44442000	2200	B	TSS	ENSG00000117410	ATP6V0B	chr1_505	BTM	other	B	B	B
chr1	44444201	44446200	2000	B	TSS	ENSG00000117411	B4GALT2	chr1_505	BTM	other	B	B	B
chr1	44456601	44458600	2000	B	TSS	ENSG00000159214	CCDC24	chr1_506	BTM-likely	other	other	other	other
chr1	44495001	44497400	2400	B	TSS	ENSG00000196517	SLC6A9	chr1_507	BTM	other	B	B	B
chr1	44678201	44680200	2000	B	TSS	ENSG00000178028	DMAP1	chr1_508	BTM	other	other	other	other
chr1	45139001	45141000	2000	B	TSS	ENSG00000126106;ENSG00000198520	TMEM53;C1orf228	chr1_511	BTM-likely	other	B	B	B
chr1	45204201	45206400	2200	B	TSS	ENSG00000142945	KIF2C	chr1_513	BTM-likely	other	other	other	other
chr1	45240201	45243200	3000	B	TSS	ENSG00000225721;ENSG00000142937;ENSG00000264294;ENSG00000200913	RP11-269F19.2;RPS8;SNORD55;SNORD46	chr1_514	BTM	post-HSC	B	B	B
chr1	45265201	45268000	2800	B	TSS	ENSG00000173846	PLK3	chr1_515	BTM	other	B	B	other
chr1	45475401	45479000	3600	B	TSS	ENSG00000126107;ENSG00000126088	HECTD3;UROD	chr1_519	BTM	post-HSC	B	B	B
chr1	45671001	45673000	2000	B	TSS	ENSG00000162415	ZSWIM5	chr1_520	BT-likely	post-HSC	other	B	B
chr1	45768601	45770800	2200	B	GENE_BODY	ENSG00000162415	ZSWIM5	chr1_521	BTM-likely	post-HSC	B	B	B
chr1	45804601	45807200	2600	B	TSS	ENSG00000132781;ENSG00000132773	MUTYH;TOE1	chr1_523	BTM	post-HSC	B	B	B
chr1	45955201	45957800	2600	B	TSS	ENSG00000070759	TESK2	chr1_524	BTM-likely	other	B	B	B
chr1	45964601	45966800	2200	B	TSS	ENSG00000236624;ENSG00000132763	CCDC163P;MMACHC	chr1_525	BTM-likely	other	B	other	B
chr1	45984601	45988400	3800	B	TSS	ENSG00000117450	PRDX1	chr1_526	BTM	post-HSC	B	B	B
chr1	46016001	46018000	2000	B	TSS	ENSG00000117448	AKR1A1	chr1_528	BTM-likely	other	other	other	B
chr1	46047801	46052800	5000	B	TSS	ENSG00000132780	NASP	chr1_529	BTM	post-HSC	B	B	B
chr1	46150201	46155000	4800	B	TSS	ENSG00000159592;ENSG00000159596	GPBP1L1;TMEM69	chr1_531	BTM	post-HSC	B	B	B
chr1	46268601	46270800	2200	B	TSS	ENSG00000086015	MAST2	chr1_533	BTM-likely	other	other	other	B
chr1	46597001	46599600	2600	B	TSS	ENSG00000117461	PIK3R3	chr1_534	BTM	other	B	B	B
chr1	46712201	46714400	2200	B	TSS	ENSG00000085999	RAD54L	chr1_536	BTM-likely	other	B	other	B
chr1	46767001	46771600	4600	B	TSS	ENSG00000132128;ENSG00000173660	LRRC41;UQCRH	chr1_537	BTM	post-HSC	B	B	B
chr1	46805201	46807400	2200	B	TSS	ENSG00000117481	NSUN4	chr1_539	BTM-likely	other	other	B	B
chr1	47081201	47083200	2000	B	TSS	ENSG00000079277;ENSG00000142961	MKNK1;MOB3C	chr1_542	BTM	other	B	B	B
chr1	47183201	47185600	2400	B	TSS	ENSG00000159658	EFCAB14	chr1_544	BTM	other	B	other	B
chr1	47778601	47780800	2200	B	TSS	ENSG00000123473	STIL	chr1_546	BTM-likely	other	B	other	B
chr1	47798601	47801000	2400	B	TSS	ENSG00000162368	CMPK1	chr1_547	BTM	post-HSC	B	B	B
chr1	47902001	47904400	2400	B	GENE_BODY	ENSG00000186564	FOXD2	chr1_549	BTM	other	B	other	other
chr1	49240201	49244200	4000	B	TSS	ENSG00000162373	BEND5	chr1_551	BTM-likely	post-HSC	B	B	B
chr1	51424401	51426800	2400	B	TSS	ENSG00000185104;ENSG00000123080	FAF1;CDKN2C	chr1_552	BTM	other	B	other	B
chr1	51433001	51438000	5000	B	TSS	ENSG00000123080	CDKN2C	chr1_553	BTM	post-HSC	B	B	B
chr1	51441801	51445200	3400	B	INTERGENE	none	none	chr1_554	BTM	other	B	B	other
chr1	51700201	51703600	3400	B	TSS	ENSG00000203356;ENSG00000123091	RP11-296A18.3;RNF11	chr1_555	BTM	post-HSC	B	B	B
chr1	51977601	51985400	7800	B	TSS	ENSG00000085832;ENSG00000227070	EPS15;RP11-191G24.1	chr1_557	BTM	other	B	B	B
chr1	52194201	52197600	3400	B	TSS	ENSG00000117859	OSBPL9	chr1_558	BTM	other	B	other	B
chr1	52342801	52345600	2800	B	TSS	ENSG00000078618	NRD1	chr1_559	BTM	post-HSC	B	B	B
chr1	52497801	52499800	2000	B	TSS	ENSG00000198841;ENSG00000223390	KTI12;RP11-91A18.4	chr1_560	BTM	other	B	B	B
chr1	52519801	52523400	3600	B	TSS	ENSG00000117862;ENSG00000134717	TXNDC12;BTF3L4	chr1_561	BTM	post-HSC	B	B	B
chr1	52830601	52832600	2000	B	TSS	ENSG00000154222	CC2D1B	chr1_562	BTM	other	B	other	B
chr1	52868801	52871400	2600	B	TSS	ENSG00000085840;ENSG00000134748	ORC1;PRPF38A	chr1_563	BTM	other	B	B	B
chr1	53016401	53020000	3600	B	TSS	ENSG00000134744	ZCCHC11	chr1_564	BTM	post-HSC	B	B	B
chr1	53067201	53070200	3000	B	TSS	ENSG00000116157	GPX7	chr1_565	BTM-likely	other	B	B	B
chr1	53097201	53101200	4000	B	TSS	ENSG00000182183	FAM159A	chr1_566	BTM	other	B	B	B
chr1	53191401	53193400	2000	B	TSS	ENSG00000162378	ZYG11B	chr1_568	BTM-likely	other	other	other	B
chr1	53308001	53310000	2000	B	TSS	ENSG00000203995	ZYG11A	chr1_569	B	other	other	other	B
chr1	53791201	53794800	3600	B	TSS	ENSG00000157193;ENSG00000225675	LRP8;RP4-784A16.5	chr1_574	BTM	post-HSC	B	B	B
chr1	54300201	54304600	4400	B	TSS	ENSG00000058804	NDC1	chr1_575	BTM-likely	other	other	other	B
chr1	54354401	54356600	2200	B	TSS	ENSG00000058799	YIPF1	chr1_576	BTM-likely	other	other	other	B
chr1	54410201	54413000	2800	B	TSS	ENSG00000081870;ENSG00000116212	HSPB11;LRRC42	chr1_577	BTM	post-HSC	B	B	B
chr1	54517201	54520600	3400	B	TSS	ENSG00000116205;ENSG00000116209;ENSG00000264208	TCEANC2;TMEM59;MIR4781	chr1_578	BTM	post-HSC	B	B	B
chr1	54664801	54667000	2200	B	TSS	ENSG00000256407;ENSG00000215883;ENSG00000116221	RP11-446E24.4;CYB5RL;MRPL37	chr1_579	BTM-likely	other	B	B	B
chr1	54870001	54873800	3800	B	TSS	ENSG00000157216	SSBP3	chr1_584	BTM	other	B	B	B
chr1	54952601	54955400	2800	B	INTERGENE	none	none	chr1_586	BTM	other	B	B	B
chr1	55265801	55267800	2000	B	TSS	ENSG00000006555	TTC22	chr1_590	BTM-likely	other	B	B	B
chr1	55351601	55353800	2200	B	TSS	ENSG00000116133;ENSG00000242396;ENSG00000233203	DHCR24;RP11-67L3.5;RP11-67L3.4	chr1_591	BTM-likely	other	other	other	B
chr1	55676601	55682600	6000	B	TSS	ENSG00000162402	USP24	chr1_592	BTM	post-HSC	B	B	B
chr1	57042601	57045600	3000	B	TSS	ENSG00000162407	PPAP2B	chr1_595	BTM-likely	other	B	other	B
chr1	59246801	59251800	5000	B	TSS	ENSG00000177606;ENSG00000234807	JUN;LINC01135	chr1_599	BTM	post-HSC	B	B	B
chr1	59280601	59282600	2000	B	GENE_BODY	ENSG00000234807	LINC01135	chr1_600	BTM-likely	other	B	other	B
chr1	59761401	59763400	2000	B	TSS	ENSG00000172456	FGGY	chr1_602	BTM-likely	other	B	other	other
chr1	61542001	61544200	2200	B	TSS	ENSG00000162599	NFIA	chr1_605	BTM	post-HSC	B	other	B
chr1	62189801	62191800	2000	B	TSS	ENSG00000162604	TM2D1	chr1_607	BTM-likely	other	other	other	B
chr1	62901001	62905200	4200	B	TSS	ENSG00000162607	USP1	chr1_609	BTM	post-HSC	B	B	B
chr1	63248801	63251200	2400	B	TSS	ENSG00000125703	ATG4C	chr1_611	BTM	other	B	B	B
chr1	63987801	63990200	2400	B	TSS	ENSG00000142856;ENSG00000203965	ITGB3BP;EFCAB7	chr1_612	BTM	post-HSC	B	B	B
chr1	64058401	64060600	2200	B	TSS	ENSG00000142856;ENSG00000079739	ITGB3BP;PGM1	chr1_613	BTM-likely	post-HSC	B	B	B
chr1	65209801	65212000	2200	B	TSS	ENSG00000162437	RAVER2	chr1_617	BTM	post-HSC	B	other	B
chr1	65425801	65433000	7200	B	TSS	ENSG00000162434	JAK1	chr1_619	BTM	post-HSC	B	B	B
chr1	65466601	65469400	2800	B	TSS	ENSG00000226891	RP11-182I10.3	chr1_620	BTM	other	other	other	B
chr1	65531001	65535400	4400	B	TSS	ENSG00000231485	RP4-535B20.1	chr1_621	BTM	post-HSC	B	B	B
chr1	65884801	65887600	2800	B	TSS	ENSG00000116678;ENSG00000213625	LEPR;LEPROT	chr1_626	BTM	post-HSC	B	B	B
chr1	66796001	66803400	7400	B	TSS	ENSG00000184588	PDE4B	chr1_629	BTM	other	B	B	B
chr1	66845601	66847800	2200	B	INTERGENE	none	none	chr1_632	BM-likely	other	other	other	other
chr1	67389601	67391800	2200	B	TSS	ENSG00000152763;ENSG00000198160	WDR78;MIER1	chr1_634	BTM	post-HSC	B	other	B
chr1	67395201	67397800	2600	B	TSS	ENSG00000198160	MIER1	chr1_635	BTM	post-HSC	B	B	B
chr1	67518001	67520600	2600	B	TSS	ENSG00000116704	SLC35D1	chr1_636	BTM	post-HSC	B	B	B
chr1	67892801	67897400	4600	B	TSS	ENSG00000142864	SERBP1	chr1_637	BTM	post-HSC	B	B	B
chr1	68150001	68153000	3000	B	TSS	ENSG00000116717	GADD45A	chr1_638	BTM	post-HSC	B	B	B
chr1	68961201	68963400	2200	B	TSS	ENSG00000024526;ENSG00000234264	DEPDC1;RP4-694A7.4	chr1_640	BTM-likely	other	other	other	B
chr1	70670201	70672600	2400	B	TSS	ENSG00000066557;ENSG00000116754	LRRC40;SRSF11	chr1_641	BTM	post-HSC	B	B	B
chr1	70686401	70688600	2200	B	TSS	ENSG00000228988;ENSG00000116754	RP4-677H15.4;SRSF11	chr1_642	BTM	other	B	other	B
chr1	70818601	70821200	2600	B	TSS	ENSG00000118454;ENSG00000197568	ANKRD13C;HHLA3	chr1_643	BTM	other	B	B	B
chr1	70875801	70878000	2200	B	TSS	ENSG00000116761	CTH	chr1_644	BTM-likely	other	B	B	B
chr1	71545201	71547600	2400	B	TSS	ENSG00000229956;ENSG00000132485	ZRANB2-AS2;ZRANB2	chr1_645	BTM	other	B	B	B
chr1	72747601	72751000	3400	B	TSS	ENSG00000172260	NEGR1	chr1_646	BTM	post-HSC	other	other	B
chr1	75198001	75200200	2200	B	TSS	ENSG00000116791;ENSG00000162623	CRYZ;TYW3	chr1_648	BTM	other	B	B	B
chr1	76189401	76193400	4000	B	TSS	ENSG00000178193;ENSG00000117054	RP4-682C21.5;ACADM	chr1_649	BTM-likely	other	B	B	B
chr1	76249801	76255400	5600	B	TSS	ENSG00000137955;ENSG00000206620;ENSG00000207241;ENSG00000201487	RABGGTB;SNORD45C;SNORD45A;SNORD45B	chr1_650	BTM	post-HSC	B	B	B
chr1	76539801	76542200	2400	B	TSS	ENSG00000184005	ST6GALNAC3	chr1_651	BTM-likely	other	other	other	other
chr1	78147201	78150000	2800	B	TSS	ENSG00000036549	ZZZ3	chr1_654	BTM	post-HSC	B	B	B
chr1	78440401	78446200	5800	B	TSS	ENSG00000137960;ENSG00000162613;ENSG00000162616	GIPC2;FUBP1;DNAJB4	chr1_657	BTM	post-HSC	B	B	B
chr1	78469601	78472000	2400	B	TSS	ENSG00000273338;ENSG00000162616	RP11-386I14.4;DNAJB4	chr1_658	BTM	other	B	B	B
chr1	79115201	79117600	2400	B	TSS	ENSG00000137965	IFI44	chr1_660	BTM	post-HSC	B	B	B
chr1	81106601	81110400	3800	B	TSS	ENSG00000234184	RP5-887A10.1	chr1_661	B	other	other	other	B
chr1	84542801	84544800	2000	B	TSS	ENSG00000142875;ENSG00000271576	PRKACB;RP11-486G15.2	chr1_663	BTM-likely	post-HSC	B	B	B
chr1	84609601	84613200	3600	B	TSS	ENSG00000142875	PRKACB	chr1_664	BTM	post-HSC	B	other	B
chr1	84767201	84769400	2200	B	TSS	ENSG00000203943	SAMD13	chr1_666	BTM	post-HSC	other	other	B
chr1	84970001	84973200	3200	B	TSS	ENSG00000174021;ENSG00000122432	GNG5;SPATA1	chr1_669	BTM	post-HSC	B	B	B
chr1	85038401	85041000	2600	B	TSS	ENSG00000117151	CTBS	chr1_670	BTM	other	B	B	B
chr1	85155201	85157200	2000	B	TSS	ENSG00000117155	SSX2IP	chr1_672	BTM	post-HSC	B	other	B
chr1	85460001	85464800	4800	B	TSS	ENSG00000153898	MCOLN2	chr1_673	BTM-likely	other	B	B	other
chr1	85740201	85743200	3000	B	TSS	ENSG00000223653;ENSG00000142867	RP11-131L23.1;BCL10	chr1_676	BTM	other	B	B	B
chr1	86172401	86174800	2400	B	TSS	ENSG00000117174	ZNHIT6	chr1_677	BTM	other	B	B	B
chr1	86861001	86863000	2000	B	TSS	ENSG00000122417	ODF2L	chr1_679	BTM	other	B	B	B
chr1	87169001	87172400	3400	B	TSS	ENSG00000261737;ENSG00000097033	RP4-612B15.3;SH3GLB1	chr1_681	BTM	post-HSC	B	B	B
chr1	87377801	87382600	4800	B	TSS	ENSG00000153936;ENSG00000183291	HS2ST1;SEP15	chr1_682	BTM	post-HSC	B	B	B
chr1	87793401	87801800	8400	B	TSS	ENSG00000143013	LMO4	chr1_684	BTM	post-HSC	B	B	B
chr1	89148601	89151600	3000	B	TSS	ENSG00000237505;ENSG00000065243	RP11-76N22.2;PKN2	chr1_686	BTM	post-HSC	B	B	B
chr1	89355601	89358200	2600	B	TSS	ENSG00000137947	GTF2B	chr1_688	BTM	post-HSC	B	B	B
chr1	89457001	89459600	2600	B	TSS	ENSG00000137944;ENSG00000213516	CCBL2;RBMXL1	chr1_689	BTM	post-HSC	B	B	B
chr1	89487001	89489000	2000	B	TSS	ENSG00000117226	GBP3	chr1_690	BTM	other	B	B	B
chr1	89529601	89531600	2000	B	TSS	ENSG00000117228	GBP1	chr1_691	BTM	other	other	other	other
chr1	89590201	89593200	3000	B	TSS	ENSG00000162645	GBP2	chr1_692	BTM	other	B	B	other
chr1	89663201	89666800	3600	B	TSS	ENSG00000162654	GBP4	chr1_693	BTM	post-HSC	B	B	B
chr1	89736601	89739000	2400	B	TSS	ENSG00000154451	GBP5	chr1_694	BTM	other	B	B	B
chr1	89989401	89991600	2200	B	TSS	ENSG00000197147	LRRC8B	chr1_695	BTM	other	B	B	B
chr1	90097801	90100200	2400	B	TSS	ENSG00000171488;ENSG00000271949;ENSG00000231999	LRRC8C;RP11-302M6.4;RP5-1007M22.2	chr1_697	BTM	post-HSC	B	B	B
chr1	90285601	90288400	2800	B	TSS	ENSG00000171492;ENSG00000272931	LRRC8D;RP5-943J3.2	chr1_698	BTM	post-HSC	B	B	B
chr1	90308401	90310400	2000	B	TSS	ENSG00000171492	LRRC8D	chr1_699	BTM-likely	other	B	B	B
chr1	90460001	90462000	2000	B	TSS	ENSG00000162664	ZNF326	chr1_700	BTM	other	B	B	B
chr1	91485801	91488600	2800	B	TSS	ENSG00000122482	ZNF644	chr1_702	BTM	post-HSC	B	B	B
chr1	91965601	91968000	2400	B	TSS	ENSG00000097046	CDC7	chr1_703	BTM-likely	other	B	other	B
chr1	92763601	92765600	2000	B	TSS	ENSG00000122484;ENSG00000174842	RPAP2;GLMN	chr1_705	BTM	other	B	other	B
chr1	92947601	92952800	5200	B	TSS	ENSG00000162676	GFI1	chr1_706	BTM	post-HSC	B	B	B
chr1	93249201	93251600	2400	B	TSS	ENSG00000067208	EVI5	chr1_707	BTM-likely	other	B	other	B
chr1	93297001	93299600	2600	B	TSS	ENSG00000122406	RPL5	chr1_708	BTM	other	B	B	B
chr1	93425201	93428600	3400	B	TSS	ENSG00000154511	FAM69A	chr1_710	BTM	post-HSC	B	B	B
chr1	93543801	93547600	3800	B	TSS	ENSG00000143033	MTF2	chr1_711	BTM	post-HSC	B	B	B
chr1	93643001	93647600	4600	B	TSS	ENSG00000122483;ENSG00000117500	CCDC18;TMED5	chr1_712	BTM	post-HSC	B	B	B
chr1	93810401	93815400	5000	B	TSS	ENSG00000223745;ENSG00000117505	RP4-717I23.3;DR1	chr1_713	BTM	post-HSC	B	B	B
chr1	93912601	93915200	2600	B	TSS	ENSG00000137942	FNBP1L	chr1_714	BTM-likely	post-HSC	other	other	other
chr1	94145201	94148200	3000	B	TSS	ENSG00000137936	BCAR3	chr1_715	BM	other	B	B	B
chr1	94214801	94217000	2200	B	GENE_BODY	ENSG00000137936	BCAR3	chr1_716	BM-likely	other	other	other	other
chr1	94311201	94314000	2800	B	TSS	ENSG00000137936;ENSG00000211575;ENSG00000260464	BCAR3;MIR760;RP4-561L24.3	chr1_717	BTM	post-HSC	B	B	B
chr1	94343601	94345600	2000	B	TSS	ENSG00000067334	DNTTIP2	chr1_718	BTM	other	B	other	B
chr1	94373801	94375800	2000	B	TSS	ENSG00000023909	GCLM	chr1_719	BTM-likely	post-HSC	B	other	B
chr1	94883001	94885200	2200	B	TSS	ENSG00000117528	ABCD3	chr1_720	BTM	other	B	B	B
chr1	95391001	95393400	2400	B	TSS	ENSG00000235501;ENSG00000117519	RP4-639F20.1;CNN3	chr1_723	BTM	other	B	other	other
chr1	97186401	97189200	2800	B	TSS	ENSG00000117569	PTBP2	chr1_726	BTM	post-HSC	B	B	B
chr1	98385201	98387400	2200	B	TSS	ENSG00000188641	DPYD	chr1_729	BTM	post-HSC	B	B	B
chr1	100502401	100505800	3400	B	TSS	ENSG00000156875	HIAT1	chr1_733	BTM	post-HSC	B	B	B
chr1	100597401	100599600	2200	B	TSS	ENSG00000156876;ENSG00000122435	SASS6;TRMT13	chr1_734	BTM	post-HSC	B	other	B
chr1	100731001	100733200	2200	B	TSS	ENSG00000224616;ENSG00000137996	RP11-305E17.6;RTCA	chr1_736	BTM	other	B	other	B
chr1	100816401	100819600	3200	B	TSS	ENSG00000079335	CDC14A	chr1_737	BTM	post-HSC	B	B	B
chr1	101359801	101363000	3200	B	TSS	ENSG00000162694;ENSG00000273204;ENSG00000162695	EXTL2;RP4-549L20.3;SLC30A7	chr1_738	BTM	post-HSC	B	B	B
chr1	101490401	101495200	4800	B	TSS	ENSG00000117543;ENSG00000233184	DPH5;RP11-421L21.3	chr1_739	BTM	other	B	B	B
chr1	101700601	101706600	6000	B	TSS	ENSG00000225938;ENSG00000170989	RP4-575N6.4;S1PR1	chr1_740	BTM	other	B	B	B
chr1	101773801	101776000	2200	B	INTERGENE	none	none	chr1_741	BTM-likely	other	B	other	other
chr1	104067601	104069800	2200	B	TSS	ENSG00000185946;ENSG00000224613	RNPC3;RP11-153F1.1	chr1_743	BTM	other	B	other	B
chr1	107598801	107601000	2200	B	TSS	ENSG00000198890	PRMT6	chr1_744	BTM-likely	other	B	B	B
chr1	107682401	107685000	2600	B	TSS	ENSG00000162631	NTNG1	chr1_745	B	other	other	B	other
chr1	107901001	107903400	2400	B	GENE_BODY	ENSG00000162631	NTNG1	chr1_746	B	other	other	other	other
chr1	107992601	107995000	2400	B	GENE_BODY	ENSG00000162631	NTNG1	chr1_747	BM-likely	other	other	other	other
chr1	108345201	108348000	2800	B	GENE_BODY	ENSG00000134215	VAV3	chr1_748	BTM-likely	other	other	other	other
chr1	108504401	108508800	4400	B	TSS	ENSG00000134215;ENSG00000230489	VAV3;VAV3-AS1	chr1_749	BTM	post-HSC	B	B	B
chr1	108741601	108744000	2400	B	TSS	ENSG00000085491;ENSG00000260879	SLC25A24;RP11-483I13.5	chr1_751	BTM-likely	post-HSC	B	B	B
chr1	109101601	109104600	3000	B	TSS	ENSG00000162636	FAM102B	chr1_752	BTM	other	B	B	B
chr1	109234001	109237400	3400	B	TSS	ENSG00000134186	PRPF38B	chr1_755	BTM	post-HSC	B	B	B
chr1	109418801	109421000	2200	B	TSS	ENSG00000121957	GPSM2	chr1_757	BTM-likely	other	B	other	B
chr1	109504801	109507000	2200	B	TSS	ENSG00000162641;ENSG00000121940	AKNAD1;CLCC1	chr1_758	BTM-likely	other	B	B	B
chr1	109583201	109585400	2200	B	TSS	ENSG00000085433	WDR47	chr1_759	BTM	post-HSC	B	B	B
chr1	109632201	109635200	3000	B	TSS	ENSG00000273382;ENSG00000215717	RP5-1065J22.8;TMEM167B	chr1_761	BTM	post-HSC	B	B	B
chr1	109655001	109657200	2200	B	TSS	ENSG00000116299;ENSG00000179902	KIAA1324;C1orf194	chr1_763	BTM	other	other	other	other
chr1	109756001	109758200	2200	B	TSS	ENSG00000031698	SARS	chr1_765	BTM	other	B	B	B
chr1	109824801	109826800	2000	B	TSS	ENSG00000134222	PSRC1	chr1_766	BTM-likely	other	other	other	B
chr1	109967601	109970200	2600	B	TSS	ENSG00000143106	PSMA5	chr1_769	BTM	post-HSC	B	B	B
chr1	110025601	110027800	2200	B	TSS	ENSG00000162650	ATXN7L2	chr1_770	BTM	other	B	B	B
chr1	110089201	110092400	3200	B	TSS	ENSG00000065135	GNAI3	chr1_773	BTM	post-HSC	B	B	B
chr1	110161801	110164600	2800	B	TSS	ENSG00000116337	AMPD2	chr1_775	BTM	post-HSC	B	B	B
chr1	110526801	110528800	2000	B	TSS	ENSG00000168710	AHCYL1	chr1_778	BTM-likely	other	other	other	B
chr1	110576601	110578600	2000	B	TSS	ENSG00000143093	STRIP1	chr1_779	BTM	other	B	other	B
chr1	110752001	110754800	2800	B	TSS	ENSG00000116396;ENSG00000224965	KCNC4;KCNC4-AS1	chr1_780	BTM	other	B	B	B
chr1	110879801	110886000	6200	B	TSS	ENSG00000162775;ENSG00000227963	RBM15;RP5-1074L1.1	chr1_781	BTM	post-HSC	B	B	B
chr1	110926201	110928400	2200	B	GENE_BODY	ENSG00000168679;ENSG00000224699	SLC16A4;LAMTOR5-AS1	chr1_782	BTM-likely	other	other	other	other
chr1	110948801	110951400	2600	B	TSS	ENSG00000134248;ENSG00000224699	LAMTOR5;LAMTOR5-AS1	chr1_783	BTM	other	B	other	B
chr1	111212201	111218400	6200	B	TSS	ENSG00000177272	KCNA3	chr1_789	BTM	post-HSC	B	B	B
chr1	111329001	111331000	2000	B	INTERGENE	none	none	chr1_790	BT-likely	other	other	other	B
chr1	111413201	111424800	11600	B	TSS	ENSG00000143119	CD53	chr1_791	BTM	post-HSC	B	B	B
chr1	111505401	111507600	2200	B	TSS	ENSG00000121931;ENSG00000273010	LRIF1;RP11-96K19.5	chr1_792	BTM	other	B	other	B
chr1	111669801	111672600	2800	B	TSS	ENSG00000156171	DRAM2	chr1_793	BM-likely	other	other	other	other
chr1	111680401	111685400	5000	B	TSS	ENSG00000156171;ENSG00000134255	DRAM2;CEPT1	chr1_794	BTM	post-HSC	B	B	B
chr1	111745001	111748200	3200	B	TSS	ENSG00000162777	DENND2D	chr1_795	BTM	other	B	B	B
chr1	111772001	111774400	2400	B	TSS	ENSG00000064886	CHI3L2	chr1_797	BT-likely	other	B	other	other
chr1	111990601	111993400	2800	B	TSS	ENSG00000116455;ENSG00000116459	WDR77;ATP5F1	chr1_798	BTM	post-HSC	B	B	B
chr1	112016001	112020400	4400	B	TSS	ENSG00000143110	C1orf162	chr1_799	BTM	other	B	B	other
chr1	112057601	112059600	2000	B	GENE_BODY	ENSG00000121933	ADORA3	chr1_801	BTM-likely	other	other	other	other
chr1	112161401	112165200	3800	B	TSS	ENSG00000116473	RAP1A	chr1_802	BTM	post-HSC	B	B	B
chr1	112280401	112283400	3000	B	TSS	ENSG00000197852;ENSG00000227811	FAM212B;FAM212B-AS1	chr1_804	BTM	other	B	B	B
chr1	112297201	112299600	2400	B	TSS	ENSG00000197852;ENSG00000064703	FAM212B;DDX20	chr1_805	BTM	post-HSC	B	B	B
chr1	113160401	113165800	5400	B	TSS	ENSG00000007341;ENSG00000116489	ST7L;CAPZA1	chr1_808	BTM	post-HSC	B	B	B
chr1	113216401	113218600	2200	B	TSS	ENSG00000155363	MOV10	chr1_809	BTM	other	B	B	B
chr1	113256601	113259200	2600	B	TSS	ENSG00000155367;ENSG00000261595	PPM1J;RP11-426L16.9	chr1_811	BTM	other	B	B	B
chr1	113497401	113501000	3600	B	TSS	ENSG00000226419;ENSG00000155380	SLC16A1-AS1;SLC16A1	chr1_812	BTM	post-HSC	B	B	B
chr1	113615001	113617200	2200	B	TSS	ENSG00000198799;ENSG00000238198	LRIG2;RP11-31F15.2	chr1_813	BTM	other	B	B	B
chr1	113932201	113934400	2200	B	TSS	ENSG00000081026	MAGI3	chr1_815	BTM	other	other	other	B
chr1	114300201	114303000	2800	B	TSS	ENSG00000116793	PHTF1	chr1_816	BTM	post-HSC	B	B	B
chr1	114352601	114356000	3400	B	TSS	ENSG00000081019;ENSG00000231128	RSBN1;RP5-1073O3.2	chr1_818	BTM	post-HSC	B	B	B
chr1	114400801	114403000	2200	B	GENE_BODY	ENSG00000226167;ENSG00000134242	AP4B1-AS1;PTPN22	chr1_819	BTM-likely	other	B	other	other
chr1	114412601	114415400	2800	B	TSS	ENSG00000134242	PTPN22	chr1_820	BTM	other	B	B	other
chr1	114446201	114448800	2600	B	TSS	ENSG00000134262;ENSG00000118655	AP4B1;DCLRE1B	chr1_821	BTM	other	B	B	B
chr1	114470801	114474400	3600	B	TSS	ENSG00000235527;ENSG00000163349	RP5-1073O3.7;HIPK1	chr1_822	BTM	post-HSC	B	B	B
chr1	115051601	115055200	3600	B	TSS	ENSG00000197323	TRIM33	chr1_825	BTM	post-HSC	B	B	B
chr1	115297801	115301200	3400	B	TSS	ENSG00000009307	CSDE1	chr1_830	BTM	post-HSC	B	B	B
chr1	116915001	116921200	6200	B	TSS	ENSG00000163399	ATP1A1	chr1_835	BTM	post-HSC	B	B	B
chr1	116960201	116962400	2200	B	TSS	ENSG00000203865	ATP1A1OS	chr1_836	BTM-likely	other	other	other	other
chr1	117112001	117114400	2400	B	TSS	ENSG00000116815	CD58	chr1_837	BTM	post-HSC	B	B	B
chr1	117601201	117604000	2800	B	TSS	ENSG00000236137;ENSG00000116830	RP11-27K13.3;TTF2	chr1_842	BTM	other	B	B	B
chr1	117908401	117913200	4800	B	TSS	ENSG00000198162	MAN1A2	chr1_844	BTM	post-HSC	B	B	B
chr1	118147601	118152000	4400	B	TSS	ENSG00000236866;ENSG00000183508	AL157902.3;FAM46C	chr1_845	BTM	post-HSC	B	B	B
chr1	118154201	118156400	2200	B	GENE_BODY	ENSG00000183508	FAM46C	chr1_845	BTM	post-HSC	B	B	B
chr1	118471001	118473800	2800	B	TSS	ENSG00000065183;ENSG00000196505	WDR3;GDAP2	chr1_847	BTM	post-HSC	B	B	B
chr1	120254201	120256200	2000	B	TSS	ENSG00000092621	PHGDH	chr1_850	BTM-likely	other	B	other	B
chr1	120640801	120643600	2800	B	INTERGENE	none	none	chr1_853	BM-likely	other	B	B	other
chr1	120836401	120839800	3400	B	TSS	ENSG00000188610;ENSG00000236933	FAM72B;RP11-439A17.7	chr1_855	BTM-likely	other	B	B	B
chr1	143743001	143745600	2600	B	TSS	ENSG00000223804	RP6-206I17.1	chr1_859	BTM	post-HSC	B	B	B
chr1	143913401	143915600	2200	B	TSS	ENSG00000196369	SRGAP2B	chr1_860	BTM-likely	other	B	B	B
chr1	144519201	144522000	2800	B	TSS	ENSG00000236943	RP11-640M9.1	chr1_861	BTM	post-HSC	B	B	B
chr1	144927401	144933400	6000	B	TSS	ENSG00000178104	PDE4DIP	chr1_862	BTM	post-HSC	B	B	B
chr1	145176201	145179800	3600	B	INTERGENE	none	none	chr1_866	BTM-likely	other	B	B	other
chr1	145208801	145211800	3000	B	TSS	ENSG00000213240;ENSG00000255168	NOTCH2NL;RP11-458D21.5	chr1_867	BTM	post-HSC	B	B	B
chr1	145395401	145400000	4600	B	INTERGENE	none	none	chr1_868	BTM	post-HSC	B	B	B
chr1	145434401	145443400	9000	B	TSS	ENSG00000117289	TXNIP	chr1_869	BTM	post-HSC	B	B	B
chr1	145454001	145457400	3400	B	GENE_BODY	ENSG00000121851	POLR3GL	chr1_871	BTM	other	B	B	B
chr1	145469401	145475000	5600	B	TSS	ENSG00000121851;ENSG00000181039	POLR3GL;ANKRD34A	chr1_872	BTM	post-HSC	B	B	B
chr1	145476401	145478600	2200	B	TSS	ENSG00000152022	LIX1L	chr1_873	BTM	other	B	other	B
chr1	145506601	145509000	2400	B	TSS	ENSG00000234222;ENSG00000131795	RP11-315I20.1;RBM8A	chr1_874	BTM	post-HSC	B	B	B
chr1	145514801	145517400	2600	B	TSS	ENSG00000211451;ENSG00000131779	GNRHR2;PEX11B	chr1_875	BTM	post-HSC	B	B	B
chr1	145574801	145577200	2400	B	TSS	ENSG00000131788	PIAS3	chr1_876	BTM	post-HSC	B	B	B
chr1	145609801	145611800	2000	B	TSS	ENSG00000121848;ENSG00000186141	RNF115;POLR3C	chr1_877	BTM-likely	other	B	other	other
chr1	146373201	146375200	2000	B	TSS	ENSG00000186275	NBPF12	chr1_878	BTM-likely	other	B	B	B
chr1	146550801	146552800	2000	B	TSS	ENSG00000201142	RNVU1-8	chr1_879	B	other	other	other	other
chr1	146642601	146645600	3000	B	TSS	ENSG00000273071;ENSG00000237188;ENSG00000131791	RP11-337C18.10;RP11-337C18.8;PRKAB2	chr1_880	BTM	post-HSC	B	B	B
chr1	146713601	146716000	2400	B	TSS	ENSG00000131781;ENSG00000131778	FMO5;CHD1L	chr1_881	BTM-likely	post-HSC	B	B	B
chr1	147070401	147073000	2600	B	TSS	ENSG00000116128	BCL9	chr1_883	BTM-likely	other	B	B	B
chr1	147805801	147807800	2000	B	TSS	ENSG00000202408	RNU1-122P	chr1_887	BTM-likely	other	other	other	B
chr1	149222601	149225200	2600	B	TSS	ENSG00000206737	RNVU1-18	chr1_891	BTM	other	B	other	other
chr1	149782401	149785400	3000	B	TSS	ENSG00000203814;ENSG00000242663;ENSG00000183598	HIST2H2BF;RP11-196G18.21;HIST2H3D	chr1_893	BTM	post-HSC	B	B	B
chr1	149814801	149817400	2600	B	TSS	ENSG00000272993	RP11-196G18.24	chr1_894	BTM	other	B	other	B
chr1	149820001	149822000	2000	B	TSS	ENSG00000261716	RP11-196G18.22	chr1_895	BTM	other	B	other	B
chr1	149855801	149860800	5000	B	TSS	ENSG00000184678;ENSG00000184260;ENSG00000184270;ENSG00000178096	HIST2H2BE;HIST2H2AC;HIST2H2AB;BOLA1	chr1_896	BTM	post-HSC	B	B	B
chr1	149898601	149900600	2000	B	TSS	ENSG00000143368	SF3B4	chr1_898	BTM-likely	other	B	other	B
chr1	150038601	150040600	2000	B	TSS	ENSG00000136631	VPS45	chr1_900	BTM-likely	other	other	other	B
chr1	150120601	150124800	4200	B	TSS	ENSG00000023902	PLEKHO1	chr1_901	BTM	post-HSC	B	B	B
chr1	150131401	150135800	4400	B	TSS	ENSG00000023902	PLEKHO1	chr1_902	BTM-likely	other	B	B	other
chr1	150205601	150209400	3800	B	TSS	ENSG00000143401;ENSG00000222222	ANP32E;RNU2-17P	chr1_903	BTM	post-HSC	B	B	B
chr1	150240001	150242400	2400	B	TSS	ENSG00000117362;ENSG00000118292	APH1A;C1orf54	chr1_904	BTM-likely	post-HSC	B	B	B
chr1	150293001	150295200	2200	B	TSS	ENSG00000117360	PRPF3	chr1_907	BTM	other	B	other	B
chr1	150335401	150339800	4400	B	TSS	ENSG00000163125	RPRD2	chr1_908	BTM	post-HSC	B	B	B
chr1	150459001	150461000	2000	B	TSS	ENSG00000143374	TARS2	chr1_910	BTM-likely	other	B	other	B
chr1	150487401	150489400	2000	B	TSS	ENSG00000228126	LINC00568	chr1_911	BTM-likely	other	other	other	B
chr1	150532601	150537400	4800	B	TSS	ENSG00000203804	ADAMTSL4-AS1	chr1_913	BTM	other	B	B	B
chr1	150539001	150541600	2600	B	TSS	ENSG00000264508	RN7SL473P	chr1_913	BTM	other	B	B	B
chr1	150545001	150553000	8000	B	TSS	ENSG00000143384	MCL1	chr1_914	BTM	post-HSC	B	B	B
chr1	150600601	150603000	2400	B	TSS	ENSG00000143420	ENSA	chr1_917	BTM	post-HSC	B	B	B
chr1	150668601	150670600	2000	B	TSS	ENSG00000143457	GOLPH3L	chr1_918	BTM	other	B	other	B
chr1	150735001	150738800	3800	B	TSS	ENSG00000163131	CTSS	chr1_919	BTM-likely	other	B	B	B
chr1	150847201	150850000	2800	B	TSS	ENSG00000143437	ARNT	chr1_920	BTM	other	B	B	B
chr1	150897401	150899800	2400	B	TSS	ENSG00000143379	SETDB1	chr1_921	BTM	other	B	B	B
chr1	150945601	150948200	2600	B	TSS	ENSG00000143418	CERS2	chr1_922	BTM	post-HSC	B	B	B
chr1	150977401	150979600	2200	B	TSS	ENSG00000143409	FAM63A	chr1_923	BTM	other	other	other	B
chr1	151027601	151033400	5800	B	TSS	ENSG00000197622;ENSG00000213190	CDC42SE1;MLLT11	chr1_925	BTM	post-HSC	B	B	B
chr1	151042201	151044400	2200	B	TSS	ENSG00000197622;ENSG00000143458	CDC42SE1;GABPB2	chr1_926	BTM	other	B	B	B
chr1	151137601	151139800	2200	B	TSS	ENSG00000163155;ENSG00000163156	LYSMD1;SCNM1	chr1_929	BTM	other	B	other	B
chr1	151161401	151163400	2000	B	TSS	ENSG00000163159	VPS72	chr1_930	BTM-likely	other	B	other	other
chr1	151170201	151173000	2800	B	TSS	ENSG00000143398	PIP5K1A	chr1_931	BTM	other	B	B	B
chr1	151253201	151256800	3600	B	TSS	ENSG00000143373;ENSG00000232671	ZNF687;RP11-126K1.2	chr1_933	BTM	post-HSC	B	B	B
chr1	151298601	151301200	2600	B	TSS	ENSG00000143393;ENSG00000273481	PI4KB;RP11-126K1.9	chr1_934	BTM	post-HSC	B	B	B
chr1	151318201	151320800	2600	B	TSS	ENSG00000143390;ENSG00000237976	RFX5;RP11-126K1.6	chr1_935	BTM	post-HSC	B	B	B
chr1	151371201	151373400	2200	B	TSS	ENSG00000159377	PSMB4	chr1_936	BTM	other	B	other	B
chr1	151429401	151432400	3000	B	TSS	ENSG00000143442	POGZ	chr1_937	BTM	other	B	B	B
chr1	151483001	151485000	2000	B	TSS	ENSG00000143375	CGN	chr1_938	BTM-likely	other	B	other	B
chr1	151584201	151586200	2000	B	TSS	ENSG00000143376;ENSG00000250734	SNX27;RP11-404E16.1	chr1_940	BTM	other	B	B	B
chr1	151762201	151764400	2200	B	TSS	ENSG00000182134;ENSG00000203288	TDRKH;RP11-98D18.9	chr1_943	BTM	other	B	B	B
chr1	151810201	151812800	2600	B	GENE_BODY	ENSG00000225556	C2CD4D	chr1_944	BT	other	other	B	B
chr1	151881001	151883000	2000	B	TSS	ENSG00000159445	THEM4	chr1_945	BTM-likely	other	other	other	B
chr1	151964801	151967400	2600	B	TSS	ENSG00000197747;ENSG00000229021	S100A10;NBPF18P	chr1_946	BTM	other	B	B	B
chr1	152007201	152009800	2600	B	TSS	ENSG00000163191	S100A11	chr1_947	BTM	other	B	B	B
chr1	153233201	153235200	2000	B	GENE_BODY	ENSG00000203782	LOR	chr1_949	BTM-likely	other	other	other	other
chr1	153605801	153608000	2200	B	TSS	ENSG00000160679;ENSG00000189171;ENSG00000271853;ENSG00000272030	CHTOP;S100A13;RP1-178F15.5;RP1-178F15.4	chr1_957	BTM	other	B	B	B
chr1	153642201	153645000	2800	B	TSS	ENSG00000143621	ILF2	chr1_959	BTM	post-HSC	B	B	B
chr1	153699801	153701800	2000	B	TSS	ENSG00000143624	INTS3	chr1_961	BTM-likely	other	B	other	B
chr1	153747201	153749200	2000	B	TSS	ENSG00000143554	SLC27A3	chr1_962	BTM-likely	other	other	other	other
chr1	153762001	153764200	2200	B	INTERGENE	none	none	chr1_963	BM	other	other	other	other
chr1	153893001	153896800	3800	B	TSS	ENSG00000143614	GATAD2B	chr1_964	BTM	post-HSC	B	B	B
chr1	153916401	153919800	3400	B	TSS	ENSG00000198837	DENND4B	chr1_965	BTM	post-HSC	B	B	B
chr1	153928801	153931600	2800	B	TSS	ENSG00000160741	CRTC2	chr1_966	BTM	other	B	B	B
chr1	153934601	153937200	2600	B	TSS	ENSG00000143570	SLC39A1	chr1_967	BTM	post-HSC	B	B	B
chr1	153938401	153941600	3200	B	TSS	ENSG00000143570;ENSG00000273026;ENSG00000143578	SLC39A1;RP11-422P24.10;CREB3L4	chr1_968	BTM	post-HSC	B	B	B
chr1	153948601	153951000	2400	B	TSS	ENSG00000143543;ENSG00000272654	JTB;RP11-422P24.11	chr1_969	BTM	post-HSC	B	B	B
chr1	153962801	153964800	2000	B	TSS	ENSG00000177954	RPS27	chr1_971	BTM	other	B	other	B
chr1	154151601	154156400	4800	B	TSS	ENSG00000143549	TPM3	chr1_972	BTM	post-HSC	B	B	B
chr1	154191601	154195000	3400	B	TSS	ENSG00000143612;ENSG00000143569	C1orf43;UBAP2L	chr1_973	BTM	post-HSC	B	B	B
chr1	154297001	154301800	4800	B	TSS	ENSG00000143515	ATP8B2	chr1_975	BTM	post-HSC	B	B	B
chr1	154377201	154381400	4200	B	TSS	ENSG00000160712;ENSG00000228013	IL6R;RP11-350G8.5	chr1_977	BTM	post-HSC	B	B	B
chr1	154529401	154532200	2800	B	TSS	ENSG00000160714	UBE2Q1	chr1_981	BTM	post-HSC	B	B	B
chr1	154579001	154582400	3400	B	TSS	ENSG00000160710	ADAR	chr1_982	BTM	post-HSC	B	B	B
chr1	154599001	154601000	2000	B	TSS	ENSG00000160710	ADAR	chr1_983	BTM	other	B	other	B
chr1	154829601	154833400	3800	B	TSS	ENSG00000143603	KCNN3	chr1_984	B	other	other	other	B
chr1	154908201	154910600	2400	B	TSS	ENSG00000163344;ENSG00000270361	PMVK;RP11-307C12.13	chr1_985	BTM	other	B	B	B
chr1	154913201	154916400	3200	B	INTERGENE	none	none	chr1_986	BTM-likely	other	other	other	other
chr1	154927001	154929400	2400	B	TSS	ENSG00000163346	PBXIP1	chr1_987	BTM	other	B	B	B
chr1	154933001	154935800	2800	B	TSS	ENSG00000163348;ENSG00000271380	PYGO2;RP11-307C12.12	chr1_988	BTM	post-HSC	B	B	B
chr1	154945601	154949200	3600	B	TSS	ENSG00000160691;ENSG00000173207;ENSG00000264349	SHC1;CKS1B;MIR4258	chr1_989	BTM	post-HSC	B	B	B
chr1	154971401	154979400	8000	B	TSS	ENSG00000160685	ZBTB7B	chr1_991	BTM	post-HSC	B	B	B
chr1	154988801	154991000	2200	B	GENE_BODY	ENSG00000160685;ENSG00000163354	ZBTB7B;DCST2	chr1_992	BTM-likely	other	B	other	other
chr1	155022801	155025200	2400	B	TSS	ENSG00000143537	ADAM15	chr1_993	BTM	post-HSC	B	B	B
chr1	155034201	155037200	3000	B	TSS	ENSG00000251246;ENSG00000143590;ENSG00000143537;ENSG00000243364	EFNA3;EFNA3;ADAM15;EFNA4	chr1_994	BTM-likely	other	B	B	B
chr1	155057001	155059000	2000	B	TSS	ENSG00000143590	EFNA3	chr1_996	BTM-likely	other	B	other	B
chr1	155107201	155110000	2800	B	TSS	ENSG00000169241	SLC50A1	chr1_998	BTM	post-HSC	B	B	B
chr1	155144801	155147400	2600	B	TSS	ENSG00000163463;ENSG00000163462	KRTCAP2;TRIM46	chr1_1000	BTM	post-HSC	B	other	B
chr1	155162801	155165400	2600	B	TSS	ENSG00000271748	MIR92B	chr1_1002	BTM	post-HSC	B	B	B
chr1	155177801	155179800	2000	B	TSS	ENSG00000169231;ENSG00000173171	THBS3;MTX1	chr1_1003	BTM-likely	post-HSC	B	other	other
chr1	155213201	155215200	2000	B	TSS	ENSG00000177628	GBA	chr1_1005	BTM	other	B	other	B
chr1	155277601	155280000	2400	B	TSS	ENSG00000160752	FDPS	chr1_1010	BTM	other	B	B	B
chr1	155292201	155295200	3000	B	TSS	ENSG00000225855;ENSG00000160753	RUSC1-AS1;RUSC1	chr1_1011	BTM	post-HSC	B	B	B
chr1	155531001	155534600	3600	B	TSS	ENSG00000116539;ENSG00000235919	ASH1L;ASH1L-AS1	chr1_1012	BTM	post-HSC	B	B	B
chr1	155656801	155660200	3400	B	TSS	ENSG00000163374;ENSG00000132676	YY1AP1;DAP3	chr1_1014	BTM	post-HSC	B	B	B
chr1	155828601	155830800	2200	B	TSS	ENSG00000132718;ENSG00000116580	SYT11;GON4L	chr1_1015	BTM-likely	post-HSC	B	B	other
chr1	155902801	155905000	2200	B	TSS	ENSG00000132680	KIAA0907	chr1_1017	BTM-likely	other	B	other	B
chr1	155944001	155952200	8200	B	TSS	ENSG00000116584;ENSG00000273002	ARHGEF2;RP11-336K24.12	chr1_1018	BTM	post-HSC	B	B	B
chr1	156022601	156025800	3200	B	TSS	ENSG00000160803;ENSG00000116586	UBQLN4;LAMTOR2	chr1_1021	BTM	post-HSC	B	B	B
chr1	156051201	156053200	2000	B	TSS	ENSG00000160789;ENSG00000254726	LMNA;MEX3A	chr1_1022	BTM-likely	post-HSC	B	other	other
chr1	156084001	156086000	2000	B	TSS	ENSG00000160789	LMNA	chr1_1024	BTM-likely	other	B	other	B
chr1	156117801	156122000	4200	B	TSS	ENSG00000196189	SEMA4A	chr1_1027	BM	other	B	B	B
chr1	156123401	156128800	5400	B	TSS	ENSG00000196189	SEMA4A	chr1_1028	BM	other	other	B	B
chr1	156251001	156253800	2800	B	TSS	ENSG00000198952;ENSG00000163472	SMG5;TMEM79	chr1_1032	BTM	post-HSC	B	B	B
chr1	156306601	156309000	2400	B	TSS	ENSG00000163468;ENSG00000163467	CCT3;TSACC	chr1_1034	BTM	post-HSC	B	B	B
chr1	156457601	156464600	7000	B	TSS	ENSG00000116604	MEF2D	chr1_1035	BTM	other	B	B	B
chr1	156465601	156472000	6400	B	TSS	ENSG00000116604	MEF2D	chr1_1036	BTM	post-HSC	B	B	B
chr1	156551601	156553800	2200	B	TSS	ENSG00000187862	TTC24	chr1_1039	BTM-likely	other	other	other	other
chr1	156570201	156572200	2000	B	TSS	ENSG00000160818	GPATCH4	chr1_1040	BTM-likely	other	B	other	B
chr1	156695001	156699400	4400	B	TSS	ENSG00000143319;ENSG00000143303	ISG20L2;RRNAD1	chr1_1045	BTM	post-HSC	B	B	B
chr1	156716401	156723200	6800	B	TSS	ENSG00000143321;ENSG00000143294	HDGF;PRCC	chr1_1047	BTM	post-HSC	B	B	B
chr1	156735801	156739200	3400	B	TSS	ENSG00000143294;ENSG00000143321	PRCC;HDGF	chr1_1048	BTM	post-HSC	B	B	B
chr1	157106801	157109200	2400	B	TSS	ENSG00000117036	ETV3	chr1_1053	BTM	post-HSC	B	B	B
chr1	157519801	157523200	3400	B	TSS	ENSG00000143297	FCRL5	chr1_1055	B	other	B	B	B
chr1	157665401	157668200	2800	B	TSS	ENSG00000160856	FCRL3	chr1_1056	B	other	B	B	other
chr1	157668801	157671000	2200	B	TSS	ENSG00000160856	FCRL3	chr1_1056	B	other	B	B	other
chr1	157743201	157747400	4200	B	TSS	ENSG00000132704	FCRL2	chr1_1057	B	other	B	B	B
chr1	157775601	157777600	2000	B	GENE_BODY	ENSG00000163534	FCRL1	chr1_1058	B	other	other	other	other
chr1	157781001	157783000	2000	B	GENE_BODY	ENSG00000163534	FCRL1	chr1_1059	B	other	other	other	other
chr1	157783401	157790600	7200	B	TSS	ENSG00000163534	FCRL1	chr1_1060	BM	other	B	B	other
chr1	157818601	157820800	2200	B	GENE_BODY	ENSG00000073754	CD5L	chr1_1061	BM-likely	other	other	other	other
chr1	158149201	158152600	3400	B	TSS	ENSG00000158473	CD1D	chr1_1063	BTM-likely	other	B	B	B
chr1	158259401	158262600	3200	B	TSS	ENSG00000158481	CD1C	chr1_1064	BM-likely	other	B	other	other
chr1	158799801	158803600	3800	B	TSS	ENSG00000163563	MNDA	chr1_1069	BM	other	B	B	other
chr1	158901201	158903400	2200	B	TSS	ENSG00000163564	PYHIN1	chr1_1070	BT	other	B	B	other
chr1	158978401	158986000	7600	B	TSS	ENSG00000163565	IFI16	chr1_1071	BTM	other	B	B	B
chr1	159042601	159048000	5400	B	TSS	ENSG00000163568	AIM2	chr1_1072	BM	other	B	B	B
chr1	159890801	159896200	5400	B	TSS	ENSG00000158710	TAGLN2	chr1_1075	BTM	post-HSC	B	B	B
chr1	160000601	160002600	2000	B	TSS	ENSG00000143315	PIGM	chr1_1076	BTM-likely	post-HSC	B	other	B
chr1	160066801	160069400	2600	B	TSS	ENSG00000162729	IGSF8	chr1_1077	BTM	other	B	B	B
chr1	160173801	160176600	2800	B	TSS	ENSG00000162734;ENSG00000265381	PEA15;AL121987.1	chr1_1078	BTM-likely	other	B	other	B
chr1	160230601	160233400	2800	B	TSS	ENSG00000132716;ENSG00000228606	DCAF8;RP11-574F21.2	chr1_1079	BTM	post-HSC	B	B	B
chr1	160311601	160314400	2800	B	TSS	ENSG00000122218;ENSG00000162736	COPA;NCSTN	chr1_1081	BTM	post-HSC	B	B	B
chr1	160489001	160493400	4400	B	TSS	ENSG00000162739	SLAMF6	chr1_1084	BTM-likely	other	B	B	other
chr1	160544801	160549800	5000	B	TSS	ENSG00000066294	CD84	chr1_1085	BTM	other	B	B	other
chr1	160610401	160618400	8000	B	TSS	ENSG00000117090	SLAMF1	chr1_1086	BTM-likely	other	B	B	B
chr1	160673601	160675800	2200	B	GENE_BODY	ENSG00000117091	CD48	chr1_1088	BTM	other	B	B	B
chr1	160676201	160683000	6800	B	TSS	ENSG00000117091	CD48	chr1_1088	BTM	other	B	B	B
chr1	160765401	160771200	5800	B	TSS	ENSG00000122224	LY9	chr1_1090	BTM-likely	other	B	B	B
chr1	160989801	160991800	2000	B	TSS	ENSG00000158769	F11R	chr1_1094	BTM-likely	other	other	other	B
chr1	161007601	161009600	2000	B	TSS	ENSG00000270149;ENSG00000215845	RP11-544M22.13;TSTD1	chr1_1095	BTM-likely	other	B	B	other
chr1	161014001	161017200	3200	B	TSS	ENSG00000158773	USF1	chr1_1096	BTM	post-HSC	B	B	B
chr1	161037401	161040200	2800	B	TSS	ENSG00000186517	ARHGAP30	chr1_1097	BTM	other	B	B	B
chr1	161086601	161089000	2400	B	TSS	ENSG00000143256;ENSG00000158793	PFDN2;NIT1	chr1_1099	BTM	post-HSC	B	other	B
chr1	161101401	161103800	2400	B	TSS	ENSG00000158796	DEDD	chr1_1100	BTM	post-HSC	B	B	B
chr1	161122801	161125000	2200	B	TSS	ENSG00000143222	UFC1	chr1_1101	BTM	other	B	other	B
chr1	161135201	161137200	2000	B	TSS	ENSG00000143224	PPOX	chr1_1102	BTM	other	B	other	B
chr1	161145601	161148000	2400	B	TSS	ENSG00000158850	B4GALT3	chr1_1103	BTM	other	B	B	B
chr1	161154201	161156200	2000	B	GENE_BODY	ENSG00000158859	ADAMTS4	chr1_1104	BTM-likely	other	B	B	B
chr1	161171201	161173200	2000	B	TSS	ENSG00000158864	NDUFS2	chr1_1105	BTM-likely	other	B	other	B
chr1	161195801	161197800	2000	B	TSS	ENSG00000158882;ENSG00000263548	TOMM40L;MIR5187	chr1_1107	BTM-likely	other	other	other	B
chr1	161368601	161370600	2000	B	INTERGENE	none	none	chr1_1110	BTM	post-HSC	B	B	B
chr1	161675001	161680200	5200	B	TSS	ENSG00000132185	FCRLA	chr1_1117	BM-likely	other	B	B	other
chr1	161695401	161697800	2400	B	TSS	ENSG00000162746	FCRLB	chr1_1118	BTM	other	B	B	B
chr1	161718801	161720800	2000	B	TSS	ENSG00000081721	DUSP12	chr1_1119	BTM-likely	other	B	other	B
chr1	161734601	161737400	2800	B	TSS	ENSG00000118217;ENSG00000226889	ATF6;RP11-474I16.8	chr1_1120	BTM	post-HSC	B	B	B
chr1	162467001	162469200	2200	B	TSS	ENSG00000152332	UHMK1	chr1_1124	BTM	other	B	other	B
chr1	162530401	162532400	2000	B	TSS	ENSG00000259788;ENSG00000117143	RP11-359K18.3;UAP1	chr1_1125	BTM-likely	other	B	other	B
chr1	163290801	163292800	2000	B	TSS	ENSG00000143248;ENSG00000143228;ENSG00000232995	RGS5;NUF2;RP11-267N12.3	chr1_1127	BTM	other	other	other	B
chr1	165599401	165601600	2200	B	TSS	ENSG00000143198	MGST3	chr1_1129	BTM	post-HSC	B	B	B
chr1	165796201	165798800	2600	B	TSS	ENSG00000143179;ENSG00000143183	UCK2;TMCO1	chr1_1132	BTM	post-HSC	B	B	B
chr1	166807801	166810000	2200	B	TSS	ENSG00000143157	POGK	chr1_1133	BTM-likely	other	B	B	B
chr1	167073201	167075200	2000	B	GENE_BODY	ENSG00000198842	DUSP27	chr1_1135	BM-likely	other	other	other	other
chr1	167188601	167192400	3800	B	TSS	ENSG00000143190;ENSG00000272205	POU2F1;RP11-277B15.3	chr1_1136	BTM	post-HSC	B	B	B
chr1	167297001	167303000	6000	B	TSS	ENSG00000143190	POU2F1	chr1_1137	BM-likely	other	B	B	B
chr1	167399001	167401200	2200	B	GENE_BODY	ENSG00000198821	CD247	chr1_1138	B	other	other	other	other
chr1	167423801	167425800	2000	B	GENE_BODY	ENSG00000198821	CD247	chr1_1139	BTM	other	B	B	B
chr1	167585601	167588000	2400	B	INTERGENE	none	none	chr1_1143	BTM-likely	other	other	other	other
chr1	167597001	167604000	7000	B	TSS	ENSG00000198771;ENSG00000241666	RCSD1;RP3-455J7.4	chr1_1144	BTM	post-HSC	B	B	B
chr1	167682401	167686400	4000	B	INTERGENE	none	none	chr1_1146	BTM	post-HSC	B	B	B
chr1	167690201	167692600	2400	B	TSS	ENSG00000197965	MPZL1	chr1_1147	BTM-likely	post-HSC	B	B	B
chr1	167903801	167907600	3800	B	TSS	ENSG00000143158;ENSG00000143164	MPC2;DCAF6	chr1_1148	BTM	post-HSC	B	B	B
chr1	168105001	168107000	2000	B	TSS	ENSG00000143147	GPR161	chr1_1149	BTM-likely	other	other	B	B
chr1	168147401	168149600	2200	B	TSS	ENSG00000143155	TIPRL	chr1_1150	BTM	post-HSC	B	B	B
chr1	168194601	168197600	3000	B	TSS	ENSG00000213064	SFT2D2	chr1_1151	BTM-likely	other	B	B	B
chr1	169074801	169076800	2000	B	TSS	ENSG00000143153	ATP1B1	chr1_1152	BTM	post-HSC	B	B	B
chr1	169336201	169338400	2200	B	TSS	ENSG00000143156;ENSG00000117475	NME7;BLZF1	chr1_1153	BTM	other	B	B	B
chr1	169454001	169456200	2200	B	TSS	ENSG00000117479;ENSG00000213062	SLC19A2;AL021068.1	chr1_1154	BTM	other	B	B	B
chr1	169675601	169681400	5800	B	TSS	ENSG00000188404	SELL	chr1_1159	BTM	post-HSC	B	B	other
chr1	169763001	169765200	2200	B	TSS	ENSG00000171806;ENSG00000000460	METTL18;C1orf112	chr1_1160	BTM	other	B	other	B
chr1	169861601	169864000	2400	B	TSS	ENSG00000000457	SCYL3	chr1_1161	BTM	post-HSC	B	B	B
chr1	170500001	170502600	2600	B	TSS	ENSG00000231407;ENSG00000120370	RP11-576I22.2;GORAB	chr1_1163	BTM	post-HSC	B	B	B
chr1	171453601	171457000	3400	B	TSS	ENSG00000117523	PRRC2C	chr1_1165	BTM	post-HSC	B	B	B
chr1	171710001	171712400	2400	B	TSS	ENSG00000117533	VAMP4	chr1_1166	BTM	post-HSC	B	B	B
chr1	171749801	171751800	2000	B	TSS	ENSG00000010165	METTL13	chr1_1167	BTM	other	B	B	B
chr1	172149601	172152000	2400	B	GENE_BODY	ENSG00000197959	DNM3	chr1_1169	BTM-likely	other	other	other	other
chr1	172500601	172503800	3200	B	TSS	ENSG00000094975	SUCO	chr1_1171	BTM	post-HSC	B	B	B
chr1	173378601	173380600	2000	B	INTERGENE	none	none	chr1_1173	B	other	other	other	other
chr1	173445201	173447800	2600	B	TSS	ENSG00000117592	PRDX6	chr1_1174	BTM	post-HSC	B	B	B
chr1	173792401	173795000	2600	B	TSS	ENSG00000117593;ENSG00000120334	DARS2;CENPL	chr1_1176	BTM	post-HSC	B	B	B
chr1	173835001	173838800	3800	B	TSS	ENSG00000234741;ENSG00000185278	GAS5;ZBTB37	chr1_1177	BTM	post-HSC	B	B	B
chr1	173989401	173992400	3000	B	TSS	ENSG00000135870;ENSG00000224977	RC3H1;RP11-160H22.3	chr1_1178	BTM	post-HSC	B	B	B
chr1	174127201	174132800	5600	B	TSS	ENSG00000152061;ENSG00000227373	RABGAP1L;RP11-160H22.5	chr1_1179	BTM	post-HSC	B	B	B
chr1	174134401	174137200	2800	B	GENE_BODY	ENSG00000152061	RABGAP1L	chr1_1180	BM-likely	other	other	other	other
chr1	174768401	174770400	2000	B	TSS	ENSG00000152061	RABGAP1L	chr1_1181	BTM-likely	other	B	other	other
chr1	174967601	174970600	3000	B	TSS	ENSG00000116161	CACYBP	chr1_1183	BTM	post-HSC	B	B	B
chr1	175155601	175163000	7400	B	TSS	ENSG00000235750	KIAA0040	chr1_1185	BTM	post-HSC	B	B	B
chr1	175567801	175570600	2800	B	GENE_BODY	ENSG00000116147	TNR	chr1_1186	B	other	other	other	other
chr1	176173801	176177800	4000	B	TSS	ENSG00000143207;ENSG00000236021	RFWD2;RP11-195C7.1	chr1_1187	BTM	post-HSC	B	B	B
chr1	178454801	178456800	2000	B	INTERGENE	none	none	chr1_1190	BM-likely	other	other	B	other
chr1	178510801	178515200	4400	B	TSS	ENSG00000213057;ENSG00000184909	C1orf220;C1ORF220	chr1_1191	BTM-likely	other	B	B	B
chr1	178544601	178549600	5000	B	INTERGENE	none	none	chr1_1192	B	other	B	other	B
chr1	178573801	178576000	2200	B	INTERGENE	none	none	chr1_1193	B	other	B	other	other
chr1	178693201	178699400	6200	B	TSS	ENSG00000116191;ENSG00000273062	RALGPS2;RP11-428K3.1	chr1_1194	BTM	post-HSC	B	B	B
chr1	178994401	178997000	2600	B	TSS	ENSG00000116199	FAM20B	chr1_1195	BTM	other	B	B	B
chr1	179003201	179005600	2400	B	TSS	ENSG00000232750	RP11-177A2.5	chr1_1196	BM-likely	other	other	other	other
chr1	179050001	179053400	3400	B	TSS	ENSG00000186283	TOR3A	chr1_1197	BTM	other	B	B	B
chr1	179197601	179199600	2000	B	TSS	ENSG00000143322	ABL2	chr1_1199	BTM-likely	other	B	other	B
chr1	179262201	179264600	2400	B	TSS	ENSG00000057252	SOAT1	chr1_1200	BTM	other	B	B	other
chr1	179850401	179853600	3200	B	TSS	ENSG00000272906;ENSG00000143337	RP11-533E19.7;TOR1AIP1	chr1_1202	BTM	post-HSC	B	B	B
chr1	179922801	179925800	3000	B	TSS	ENSG00000135837;ENSG00000260360	CEP350;RP11-533E19.5	chr1_1203	BTM	post-HSC	B	B	B
chr1	180123001	180125000	2000	B	TSS	ENSG00000116260	QSOX1	chr1_1205	BTM	post-HSC	B	B	B
chr1	180470601	180473000	2400	B	TSS	ENSG00000135847	ACBD6	chr1_1206	BTM	post-HSC	B	B	B
chr1	180990601	180992800	2200	B	TSS	ENSG00000135823	STX6	chr1_1209	BTM	other	B	B	B
chr1	181002201	181004400	2200	B	TSS	ENSG00000153029	MR1	chr1_1210	BTM	other	B	other	other
chr1	181056401	181061600	5200	B	TSS	ENSG00000162783;ENSG00000272198	IER5;RP11-309G3.3	chr1_1212	BTM	post-HSC	B	B	B
chr1	182358801	182361800	3000	B	TSS	ENSG00000135821	GLUL	chr1_1217	BTM	post-HSC	B	B	other
chr1	182570801	182574200	3400	B	TSS	ENSG00000143333	RGS16	chr1_1219	BTM-likely	other	B	other	other
chr1	182583401	182586000	2600	B	TSS	ENSG00000261504	RP11-317P15.4	chr1_1220	BTM-likely	other	B	B	B
chr1	182807801	182811200	3400	B	TSS	ENSG00000135829	DHX9	chr1_1222	BTM	post-HSC	B	B	B
chr1	182991201	182994400	3200	B	TSS	ENSG00000135862	LAMC1	chr1_1223	BM	other	B	B	B
chr1	183439001	183443000	4000	B	TSS	ENSG00000116698;ENSG00000232860	SMG7;SMG7-AS1	chr1_1224	BTM	post-HSC	B	B	B
chr1	183602201	183605800	3600	B	TSS	ENSG00000143344;ENSG00000162704	RGL1;ARPC5	chr1_1228	BTM	post-HSC	B	B	B
chr1	184722401	184725200	2800	B	TSS	ENSG00000116406	EDEM3	chr1_1232	BTM	post-HSC	B	B	B
chr1	184941201	184944200	3000	B	TSS	ENSG00000135842	FAM129A	chr1_1234	BTM-likely	other	other	other	B
chr1	185014001	185016200	2200	B	TSS	ENSG00000121481	RNF2	chr1_1235	BTM	other	B	B	B
chr1	185124401	185127600	3200	B	TSS	ENSG00000116668;ENSG00000121486	SWT1;TRMT1L	chr1_1236	BTM	post-HSC	B	B	B
chr1	185283401	185287600	4200	B	TSS	ENSG00000116679;ENSG00000273004	IVNS1ABP;GS1-279B7.2	chr1_1237	BTM	post-HSC	B	B	B
chr1	186343001	186346000	3000	B	TSS	ENSG00000157181;ENSG00000047410	C1orf27;TPR	chr1_1240	BTM	post-HSC	B	B	B
chr1	192544401	192547200	2800	B	TSS	ENSG00000090104	RGS1	chr1_1245	BTM	other	B	other	other
chr1	192594601	192599200	4600	B	INTERGENE	none	none	chr1_1246	B	other	other	other	other
chr1	192601601	192609400	7800	B	TSS	ENSG00000127074	RGS13	chr1_1247	B	other	other	other	other
chr1	192775801	192779800	4000	B	TSS	ENSG00000116741	RGS2	chr1_1249	BTM-likely	other	B	B	B
chr1	193027201	193030200	3000	B	TSS	ENSG00000116750;ENSG00000116747	UCHL5;TROVE2	chr1_1250	BTM	post-HSC	B	B	B
chr1	193073201	193075200	2000	B	TSS	ENSG00000023572	GLRX2	chr1_1251	BTM-likely	other	B	B	B
chr1	193090201	193092600	2400	B	TSS	ENSG00000134371	CDC73	chr1_1252	BTM	other	B	B	B
chr1	197113601	197116600	3000	B	TSS	ENSG00000066279	ASPM	chr1_1253	BTM	post-HSC	B	other	B
chr1	197169401	197171600	2200	B	TSS	ENSG00000177888;ENSG00000134376	ZBTB41;CRB1	chr1_1254	BTM	post-HSC	B	B	B
chr1	197742401	197745400	3000	B	TSS	ENSG00000213047	DENND1B	chr1_1255	BTM	post-HSC	B	other	B
chr1	198125201	198129000	3800	B	TSS	ENSG00000151414	NEK7	chr1_1256	BTM	post-HSC	B	B	B
chr1	198565801	198568800	3000	B	TSS	ENSG00000223881	RP11-553K8.2	chr1_1259	BT-likely	other	B	other	other
chr1	198588601	198593000	4400	B	INTERGENE	none	none	chr1_1260	BTM	other	B	B	other
chr1	198606401	198615000	8600	B	TSS	ENSG00000081237	PTPRC	chr1_1261	BTM	post-HSC	B	B	other
chr1	198625401	198627400	2000	B	GENE_BODY	ENSG00000081237;ENSG00000261573	PTPRC;RP11-553K8.5	chr1_1262	BTM	other	other	other	other
chr1	198646601	198650000	3400	B	TSS	ENSG00000236278	PEBP1P3	chr1_1264	BTM	other	B	other	other
chr1	198650401	198654600	4200	B	GENE_BODY	ENSG00000081237	PTPRC	chr1_1264	BTM	other	B	other	other
chr1	198898201	198900400	2200	B	GENE_BODY	ENSG00000229989	MIR181A1HG	chr1_1265	BTM	post-HSC	other	other	B
chr1	198901401	198907000	5600	B	TSS	ENSG00000229989	MIR181A1HG	chr1_1265	BTM	post-HSC	other	other	B
chr1	200274801	200276800	2000	B	INTERGENE	none	none	chr1_1266	B	other	other	other	other
chr1	200346801	200348800	2000	B	INTERGENE	none	none	chr1_1267	B	other	other	other	other
chr1	200378001	200380200	2200	B	TSS	ENSG00000162702	ZNF281	chr1_1268	BTM	other	B	B	B
chr1	200637801	200640200	2400	B	TSS	ENSG00000118197;ENSG00000260088	DDX59;RP11-92G12.3	chr1_1270	BTM-likely	post-HSC	B	other	B
chr1	200707401	200709400	2000	B	TSS	ENSG00000118200	CAMSAP2	chr1_1271	BTM	other	other	other	other
chr1	200988801	200993400	4600	B	TSS	ENSG00000116852;ENSG00000229191	KIF21B;RP11-168O16.1	chr1_1272	BTM	other	B	B	B
chr1	201449401	201451600	2200	B	INTERGENE	none	none	chr1_1274	BTM-likely	other	B	B	B
chr1	201474801	201477200	2400	B	TSS	ENSG00000159176;ENSG00000224536	CSRP1;RP11-134G8.7	chr1_1275	BTM-likely	other	other	other	B
chr1	201708201	201710200	2000	B	TSS	ENSG00000134369	NAV1	chr1_1278	BTM-likely	other	B	other	B
chr1	201923601	201925800	2200	B	TSS	ENSG00000134375	TIMM17A	chr1_1280	BTM-likely	other	B	other	B
chr1	202111801	202114800	3000	B	TSS	ENSG00000143862	ARL8A	chr1_1282	BTM	post-HSC	B	B	B
chr1	202128001	202132000	4000	B	TSS	ENSG00000143851	PTPN7	chr1_1283	BTM	other	B	B	B
chr1	202317201	202319200	2000	B	TSS	ENSG00000077157	PPP1R12B	chr1_1285	BTM	other	other	other	other
chr1	202775401	202778200	2800	B	TSS	ENSG00000117139	KDM5B	chr1_1288	BTM	post-HSC	B	B	B
chr1	202926201	202928200	2000	B	TSS	ENSG00000159346	ADIPOR1	chr1_1292	BTM	other	B	other	B
chr1	202935601	202938600	3000	B	TSS	ENSG00000159348	CYB5R1	chr1_1293	BTM-likely	post-HSC	B	other	B
chr1	202975201	202977600	2400	B	TSS	ENSG00000163444	TMEM183A	chr1_1294	BTM	post-HSC	B	B	B
chr1	203242001	203244200	2200	B	TSS	ENSG00000133063	CHIT1	chr1_1299	BTM-likely	other	B	B	other
chr1	203255001	203260400	5400	B	TSS	ENSG00000231507	RP11-134P9.3	chr1_1300	BTM	other	B	B	other
chr1	203267801	203270200	2400	B	GENE_BODY	ENSG00000233791	LINC01136	chr1_1301	BM-likely	other	B	other	other
chr1	203273001	203279800	6800	B	TSS	ENSG00000233791;ENSG00000159388	LINC01136;BTG2	chr1_1302	BTM	post-HSC	B	B	B
chr1	203293201	203297600	4400	B	INTERGENE	none	none	chr1_1303	BTM-likely	other	B	B	B
chr1	203595001	203599400	4400	B	TSS	ENSG00000058668	ATP2B4	chr1_1305	BTM	post-HSC	B	B	B
chr1	203733601	203736400	2800	B	TSS	ENSG00000122188	LAX1	chr1_1306	BTM-likely	other	B	B	B
chr1	203764201	203766400	2200	B	TSS	ENSG00000058673;ENSG00000257315	ZC3H11A;ZBED6	chr1_1307	BTM	other	B	B	B
chr1	204375201	204381800	6600	B	TSS	ENSG00000158615	PPP1R15B	chr1_1311	BTM	post-HSC	B	B	B
chr1	204449201	204451400	2200	B	GENE_BODY	ENSG00000133056	PIK3C2B	chr1_1312	BTM-likely	other	other	other	other
chr1	204460601	204465800	5200	B	TSS	ENSG00000133056	PIK3C2B	chr1_1313	BTM	post-HSC	B	B	B
chr1	204474801	204477400	2600	B	INTERGENE	none	none	chr1_1314	BTM	post-HSC	B	B	B
chr1	204484801	204487600	2800	B	TSS	ENSG00000198625	MDM4	chr1_1315	BTM	other	B	B	B
chr1	204682401	204684800	2400	B	INTERGENE	none	none	chr1_1318	B	other	other	other	B
chr1	205089801	205092400	2600	B	TSS	ENSG00000117222	RBBP5	chr1_1320	BTM	post-HSC	B	B	B
chr1	205179401	205181800	2400	B	TSS	ENSG00000133059	DSTYK	chr1_1321	BTM	post-HSC	B	B	B
chr1	205196401	205200000	3600	B	TSS	ENSG00000133069	TMCC2	chr1_1322	BTM	post-HSC	B	B	other
chr1	205253001	205256200	3200	B	INTERGENE	none	none	chr1_1323	BTM	other	B	B	other
chr1	205281001	205291400	10400	B	TSS	ENSG00000163545	NUAK2	chr1_1324	BTM	other	B	B	B
chr1	205560801	205563400	2600	B	TSS	ENSG00000174514	MFSD4	chr1_1326	BTM-likely	other	B	other	other
chr1	205598601	205602000	3400	B	TSS	ENSG00000158711	ELK4	chr1_1327	BTM	post-HSC	B	B	B
chr1	205637601	205640000	2400	B	GENE_BODY	ENSG00000158715	SLC45A3	chr1_1328	BM-likely	other	other	other	other
chr1	205648001	205650200	2200	B	TSS	ENSG00000158715	SLC45A3	chr1_1329	BTM-likely	post-HSC	other	other	other
chr1	205717201	205720200	3000	B	TSS	ENSG00000069275	NUCKS1	chr1_1330	BTM	post-HSC	B	B	B
chr1	205742801	205745200	2400	B	TSS	ENSG00000117280	RAB7L1	chr1_1331	BTM	other	B	B	other
chr1	205780801	205783600	2800	B	TSS	ENSG00000133065	SLC41A1	chr1_1332	BTM	other	B	B	B
chr1	206135001	206138200	3200	B	TSS	ENSG00000229874;ENSG00000196550	RP11-312O7.2;FAM72A	chr1_1333	BTM-likely	other	B	B	B
chr1	206303401	206307000	3600	B	TSS	ENSG00000240754	RP11-38J22.6	chr1_1335	B	other	B	B	B
chr1	206642801	206645400	2600	B	TSS	ENSG00000143466	IKBKE	chr1_1336	BTM	other	B	B	B
chr1	206729601	206734200	4600	B	TSS	ENSG00000136653	RASSF5	chr1_1338	BTM	other	B	B	B
chr1	206807801	206809800	2000	B	TSS	ENSG00000143479;ENSG00000237605	DYRK3;RP11-343H5.6	chr1_1342	BTM-likely	other	B	other	B
chr1	206857601	206860600	3000	B	TSS	ENSG00000162889	MAPKAPK2	chr1_1343	BTM	post-HSC	B	B	B
chr1	207085801	207098800	13000	B	TSS	ENSG00000162894	FAIM3	chr1_1346	BTM	other	B	B	other
chr1	207494001	207498200	4200	B	TSS	ENSG00000196352	CD55	chr1_1351	BTM	post-HSC	B	B	B
chr1	207596601	207598800	2200	B	INTERGENE	none	none	chr1_1353	B	other	other	other	other
chr1	207603401	207605600	2200	B	INTERGENE	none	none	chr1_1354	B	other	other	other	other
chr1	207627001	207630400	3400	B	TSS	ENSG00000117322	CR2	chr1_1355	BT-likely	other	other	other	other
chr1	207668801	207671800	3000	B	TSS	ENSG00000203710	CR1	chr1_1356	BTM-likely	other	B	other	other
chr1	207924601	207926800	2200	B	TSS	ENSG00000117335	CD46	chr1_1358	BTM	other	B	B	B
chr1	207993201	207998200	5000	B	TSS	ENSG00000203709	C1orf132	chr1_1359	BTM	other	B	B	B
chr1	207998601	208000600	2000	B	GENE_BODY	ENSG00000203709	C1orf132	chr1_1359	BTM	other	B	B	B
chr1	208040601	208043200	2600	B	TSS	ENSG00000203709	C1orf132	chr1_1360	BTM	other	B	B	B
chr1	208416801	208418800	2000	B	TSS	ENSG00000076356	PLXNA2	chr1_1362	BTM	other	other	other	other
chr1	209929001	209932400	3400	B	TSS	ENSG00000009790	TRAF3IP3	chr1_1365	BTM	other	B	B	B
chr1	209941201	209944800	3600	B	TSS	ENSG00000009790	TRAF3IP3	chr1_1366	BTM	other	B	B	B
chr1	211431401	211434800	3400	B	TSS	ENSG00000117625	RCOR3	chr1_1370	BTM	post-HSC	B	B	B
chr1	211499601	211504400	4800	B	TSS	ENSG00000082512	TRAF5	chr1_1371	BTM-likely	other	B	B	B
chr1	211508401	211510400	2000	B	GENE_BODY	ENSG00000082512	TRAF5	chr1_1372	BT-likely	other	other	other	other
chr1	211555201	211557200	2000	B	TSS	ENSG00000153363	LINC00467	chr1_1373	BTM-likely	other	other	other	B
chr1	211750401	211753400	3000	B	TSS	ENSG00000170385	SLC30A1	chr1_1375	BTM	post-HSC	B	B	B
chr1	212002601	212005000	2400	B	TSS	ENSG00000123684;ENSG00000229258	LPGAT1;RP11-552D8.1	chr1_1378	BTM-likely	other	B	B	other
chr1	212207601	212210200	2600	B	TSS	ENSG00000143493;ENSG00000143476	INTS7;DTL	chr1_1379	BTM	post-HSC	B	B	B
chr1	212457601	212461400	3800	B	TSS	ENSG00000066027	PPP2R5A	chr1_1381	BTM	post-HSC	B	B	B
chr1	212587001	212589200	2200	B	TSS	ENSG00000065600	TMEM206	chr1_1382	BTM-likely	other	B	B	other
chr1	212872001	212875000	3000	B	TSS	ENSG00000123685	BATF3	chr1_1387	BTM	other	B	B	other
chr1	212964201	212966400	2200	B	TSS	ENSG00000117697;ENSG00000203705	NSL1;TATDN3	chr1_1389	BTM	other	B	B	B
chr1	213030401	213032800	2400	B	TSS	ENSG00000198468;ENSG00000162769	FLVCR1-AS1;FLVCR1	chr1_1390	BTM	post-HSC	B	B	B
chr1	213187801	213189800	2000	B	TSS	ENSG00000174606	ANGEL2	chr1_1392	BTM-likely	other	B	other	other
chr1	214453601	214455600	2000	B	TSS	ENSG00000143499	SMYD2	chr1_1394	BTM	other	B	B	B
chr1	214775801	214778000	2200	B	TSS	ENSG00000117724	CENPF	chr1_1395	BTM	other	B	other	B
chr1	215740201	215742200	2000	B	TSS	ENSG00000136636	KCTD3	chr1_1396	BTM-likely	other	other	other	B
chr1	218457801	218459800	2000	B	TSS	ENSG00000067533	RRP15	chr1_1401	BTM	post-HSC	B	other	B
chr1	218518201	218521200	3000	B	TSS	ENSG00000232480;ENSG00000092969	RP11-224O19.2;TGFB2	chr1_1402	BTM-likely	post-HSC	B	B	B
chr1	219346401	219351400	5000	B	TSS	ENSG00000228063;ENSG00000143353	RP11-135J2.4;LYPLAL1	chr1_1403	BTM	other	B	other	B
chr1	220218201	220220800	2600	B	TSS	ENSG00000136628	EPRS	chr1_1404	BTM-likely	other	B	B	B
chr1	220393001	220396600	3600	B	TSS	ENSG00000270708	RP11-568G11.5	chr1_1407	B	other	other	other	other
chr1	220443801	220446600	2800	B	TSS	ENSG00000118873	RAB3GAP2	chr1_1408	BTM	other	B	B	B
chr1	221049801	221055200	5400	B	TSS	ENSG00000257551;ENSG00000136630	HLA-AS1;HLX	chr1_1410	BM	post-HSC	B	B	other
chr1	221219401	221221600	2200	B	INTERGENE	none	none	chr1_1411	BM-likely	other	B	B	other
chr1	221913201	221917200	4000	B	TSS	ENSG00000143507	DUSP10	chr1_1413	BTM	post-HSC	B	B	B
chr1	221949601	221952200	2600	B	INTERGENE	none	none	chr1_1414	BTM-likely	other	other	other	other
chr1	222761801	222764200	2400	B	TSS	ENSG00000143498;ENSG00000225265	TAF1A;RP11-378J18.3	chr1_1415	BTM-likely	other	B	B	B
chr1	222790401	222792800	2400	B	TSS	ENSG00000154305	MIA3	chr1_1416	BTM	post-HSC	B	B	B
chr1	222816601	222818800	2200	B	TSS	ENSG00000154305	MIA3	chr1_1417	BTM	other	B	B	B
chr1	222883801	222887600	3800	B	TSS	ENSG00000186063;ENSG00000162819	AIDA;BROX	chr1_1418	BTM	post-HSC	B	B	B
chr1	222910401	222914000	3600	B	TSS	ENSG00000197520	FAM177B	chr1_1419	B	other	other	other	other
chr1	223899601	223901800	2200	B	TSS	ENSG00000162909	CAPN2	chr1_1426	BTM	other	B	other	B
chr1	224031801	224034800	3000	B	TSS	ENSG00000143514	TP53BP2	chr1_1428	BTM	post-HSC	B	B	B
chr1	224179601	224182000	2400	B	INTERGENE	none	none	chr1_1429	BTM-likely	other	B	B	B
chr1	224301001	224303200	2200	B	TSS	ENSG00000143756	FBXO28	chr1_1430	BTM	other	B	other	other
chr1	224369601	224373400	3800	B	TSS	ENSG00000143753	DEGS1	chr1_1431	BTM	post-HSC	B	B	B
chr1	224516401	224518800	2400	B	TSS	ENSG00000143748	NVL	chr1_1432	BTM-likely	other	B	B	B
chr1	224618401	224623600	5200	B	TSS	ENSG00000143786;ENSG00000162923	CNIH3;WDR26	chr1_1434	BTM	post-HSC	B	B	B
chr1	225612801	225617200	4400	B	TSS	ENSG00000143815	LBR	chr1_1436	BTM	post-HSC	B	B	B
chr1	225839601	225842000	2400	B	TSS	ENSG00000154380	ENAH	chr1_1439	BTM-likely	other	other	other	B
chr1	225964601	225967200	2600	B	TSS	ENSG00000143742	SRP9	chr1_1440	BTM	post-HSC	B	B	B
chr1	226067201	226071200	4000	B	TSS	ENSG00000196187	TMEM63A	chr1_1442	BTM	post-HSC	B	B	B
chr1	226110801	226113000	2200	B	TSS	ENSG00000255835;ENSG00000143811	RP4-559A3.7;PYCR2	chr1_1443	BTM-likely	other	B	other	B
chr1	226185001	226188400	3400	B	TSS	ENSG00000143751	SDE2	chr1_1444	BTM	post-HSC	B	B	B
chr1	226249001	226253400	4400	B	TSS	ENSG00000272562;ENSG00000163041	RP11-396C23.4;H3F3A	chr1_1446	BTM	post-HSC	B	B	B
chr1	226297001	226300000	3000	B	INTERGENE	none	none	chr1_1447	BTM-likely	other	B	B	B
chr1	226308601	226311200	2600	B	INTERGENE	none	none	chr1_1448	BTM-likely	other	B	B	B
chr1	226372001	226375400	3400	B	TSS	ENSG00000182827	ACBD3	chr1_1449	BTM	other	B	B	B
chr1	226495801	226497800	2000	B	TSS	ENSG00000183814	LIN9	chr1_1451	BTM-likely	other	B	B	B
chr1	226541601	226544400	2800	B	INTERGENE	none	none	chr1_1452	B	other	other	other	other
chr1	226556801	226559000	2200	B	TSS	ENSG00000143799	PARP1	chr1_1453	B	other	other	other	other
chr1	226591201	226596600	5400	B	TSS	ENSG00000143799	PARP1	chr1_1454	BTM	post-HSC	B	B	B
chr1	226841001	226843400	2400	B	GENE_BODY	ENSG00000143772	ITPKB	chr1_1456	BTM-likely	other	B	other	other
chr1	226861401	226865600	4200	B	TSS	ENSG00000228382	ITPKB-IT1	chr1_1457	BTM	other	B	B	other
chr1	226920401	226928000	7600	B	TSS	ENSG00000143772	ITPKB	chr1_1460	BTM	post-HSC	B	B	B
chr1	227126401	227129200	2800	B	TSS	ENSG00000163050	ADCK3	chr1_1462	BTM	post-HSC	B	B	B
chr1	227921801	227924200	2400	B	TSS	ENSG00000143740;ENSG00000081692	SNAP47;JMJD4	chr1_1465	BTM	post-HSC	B	B	B
chr1	227974601	227976800	2200	B	INTERGENE	none	none	chr1_1466	BTM	other	B	B	B
chr1	228269001	228273400	4400	B	TSS	ENSG00000143761	ARF1	chr1_1468	BTM	post-HSC	B	B	B
chr1	228276601	228278600	2000	B	TSS	ENSG00000143761	ARF1	chr1_1468	BTM	post-HSC	B	B	B
chr1	228289201	228292000	2800	B	TSS	ENSG00000143793	C1orf35	chr1_1469	BTM	post-HSC	B	B	B
chr1	228296001	228298200	2200	B	TSS	ENSG00000162910	MRPL55	chr1_1470	BTM-likely	other	B	B	B
chr1	228325801	228330000	4200	B	TSS	ENSG00000143774	GUK1	chr1_1471	BTM	post-HSC	B	B	B
chr1	228352601	228354600	2000	B	TSS	ENSG00000203684;ENSG00000181873	IBA57-AS1;IBA57	chr1_1472	BTM	other	B	B	B
chr1	228400201	228402200	2000	B	TSS	ENSG00000162913	C1orf145	chr1_1473	BTM-likely	other	other	other	other
chr1	228592801	228595600	2800	B	TSS	ENSG00000154370;ENSG00000231563	TRIM11;RP11-245P10.4	chr1_1475	BTM	post-HSC	B	B	B
chr1	228644201	228647400	3200	B	TSS	ENSG00000181218;ENSG00000196890	HIST3H2A;HIST3H2BB	chr1_1476	BTM	post-HSC	other	other	other
chr1	228673801	228676400	2600	B	TSS	ENSG00000168159	RNF187	chr1_1477	BTM	post-HSC	B	B	B
chr1	229406401	229408400	2000	B	TSS	ENSG00000177788;ENSG00000240524;ENSG00000168118	RP5-1061H20.4;RP5-1061H20.3;RAB4A	chr1_1480	BTM	other	B	other	B
chr1	229477001	229479800	2800	B	TSS	ENSG00000154429	CCSAP	chr1_1481	BTM	post-HSC	B	B	B
chr1	229693201	229695600	2400	B	TSS	ENSG00000135776	ABCB10	chr1_1483	BTM	post-HSC	B	B	B
chr1	229760401	229763200	2800	B	TSS	ENSG00000135763;ENSG00000135801	URB2;TAF5L	chr1_1484	BTM	post-HSC	B	B	B
chr1	230201801	230205000	3200	B	TSS	ENSG00000143641	GALNT2	chr1_1485	BTM	post-HSC	B	B	B
chr1	231112601	231116200	3600	B	TSS	ENSG00000143643;ENSG00000173409	TTC13;ARV1	chr1_1489	BTM	post-HSC	B	B	B
chr1	231174601	231177200	2600	B	TSS	ENSG00000182118	FAM89A	chr1_1490	BTM	other	B	B	other
chr1	231375801	231378400	2600	B	TSS	ENSG00000143633;ENSG00000116906	C1orf131;GNPAT	chr1_1491	BTM	post-HSC	B	B	B
chr1	231469601	231475400	5800	B	TSS	ENSG00000116903;ENSG00000010072	EXOC8;SPRTN	chr1_1492	BTM	post-HSC	B	B	B
chr1	231554201	231559000	4800	B	TSS	ENSG00000135766	EGLN1	chr1_1493	BTM	post-HSC	B	B	B
chr1	231663601	231665800	2200	B	TSS	ENSG00000270106;ENSG00000233461;ENSG00000116918	TSNAX-DISC1;RP11-295G20.2;TSNAX	chr1_1494	BTM	other	B	other	B
chr1	231761601	231763600	2000	B	TSS	ENSG00000162946	DISC1	chr1_1496	BTM	other	B	other	B
chr1	233085601	233087600	2000	B	TSS	ENSG00000135778	NTPCR	chr1_1500	BTM-likely	other	B	other	other
chr1	233462601	233464800	2200	B	TSS	ENSG00000143674	MLK4	chr1_1501	BTM-likely	other	other	other	B
chr1	234508201	234510400	2200	B	TSS	ENSG00000231663;ENSG00000168275	RP5-827C21.4;COA6	chr1_1502	BTM	post-HSC	B	B	B
chr1	234613401	234615400	2000	B	TSS	ENSG00000059588	TARBP1	chr1_1503	BTM	other	B	other	B
chr1	234734601	234737400	2800	B	INTERGENE	none	none	chr1_1504	BTM	post-HSC	B	B	B
chr1	234738801	234749400	10600	B	TSS	ENSG00000168264;ENSG00000228830	IRF2BP2;RP4-781K5.2	chr1_1504	BTM	post-HSC	B	B	B
chr1	235290201	235292800	2600	B	TSS	ENSG00000173726;ENSG00000207181	TOMM20;SNORA14B	chr1_1508	BTM	post-HSC	B	B	B
chr1	235323401	235325400	2000	B	TSS	ENSG00000188739	RBM34	chr1_1509	BTM	other	B	other	B
chr1	235487801	235493600	5800	B	TSS	ENSG00000054267;ENSG00000152904	ARID4B;GGPS1	chr1_1510	BTM	post-HSC	B	B	B
chr1	235666401	235669200	2800	B	TSS	ENSG00000162885	B3GALNT2	chr1_1512	BTM	post-HSC	B	B	B
chr1	236028201	236032000	3800	B	TSS	ENSG00000143669	LYST	chr1_1513	BTM	post-HSC	B	B	B
chr1	236305401	236308600	3200	B	TSS	ENSG00000077585	GPR137B	chr1_1517	BTM	other	B	B	other
chr1	236443801	236446200	2400	B	TSS	ENSG00000086619	ERO1LB	chr1_1518	BTM	post-HSC	B	B	B
chr1	236686601	236688800	2200	B	TSS	ENSG00000223776;ENSG00000116977	LGALS8-AS1;LGALS8	chr1_1519	BTM	other	B	other	other
chr1	236958001	236960000	2000	B	TSS	ENSG00000116984	MTR	chr1_1521	BTM	other	B	B	B
chr1	241681601	241684000	2400	B	TSS	ENSG00000091483	FH	chr1_1524	BTM	other	B	B	B
chr1	241694401	241697600	3200	B	TSS	ENSG00000117009	KMO	chr1_1525	BTM-likely	other	B	B	B
chr1	241798801	241804400	5600	B	TSS	ENSG00000054277;ENSG00000203668	OPN3;CHML	chr1_1527	BTM	other	B	B	B
chr1	243416401	243420400	4000	B	TSS	ENSG00000143702;ENSG00000054282	CEP170;SDCCAG8	chr1_1529	BTM	post-HSC	B	B	B
chr1	244011801	244015000	3200	B	TSS	ENSG00000117020	AKT3	chr1_1532	BTM	post-HSC	B	B	other
chr1	244210201	244216200	6000	B	TSS	ENSG00000179456	ZBTB18	chr1_1533	BTM	post-HSC	B	B	B
chr1	244613401	244616000	2600	B	TSS	ENSG00000035687	ADSS	chr1_1536	BTM	post-HSC	B	B	B
chr1	244815401	244818200	2800	B	TSS	ENSG00000121644	DESI2	chr1_1537	BTM	post-HSC	B	B	B
chr1	244892601	244894600	2000	B	INTERGENE	none	none	chr1_1539	BT-likely	other	B	other	other
chr1	244996601	245000600	4000	B	TSS	ENSG00000203667	COX20	chr1_1541	BTM	post-HSC	B	B	B
chr1	245024001	245029000	5000	B	TSS	ENSG00000153187;ENSG00000273175	HNRNPU;RP11-11N7.4	chr1_1542	BTM	post-HSC	B	B	B
chr1	245132601	245135600	3000	B	TSS	ENSG00000203666;ENSG00000272195	EFCAB2;RP11-156E8.1	chr1_1543	BTM	post-HSC	B	B	B
chr1	246669401	246671400	2000	B	TSS	ENSG00000185420	SMYD3	chr1_1547	BTM-likely	other	B	other	B
chr1	246728201	246731600	3400	B	TSS	ENSG00000162852;ENSG00000162851	CNST;TFB2M	chr1_1548	BTM	post-HSC	B	B	B
chr1	247093401	247096200	2800	B	TSS	ENSG00000153207	AHCTF1	chr1_1551	BTM	post-HSC	B	B	B
chr1	247241001	247243200	2200	B	TSS	ENSG00000135747	ZNF670	chr1_1552	BTM	other	B	other	other
chr1	247372401	247374600	2200	B	TSS	ENSG00000227671	MIR3916	chr1_1554	BTM-likely	other	B	other	B
chr1	247493801	247496400	2600	B	TSS	ENSG00000162714	ZNF496	chr1_1555	BTM	post-HSC	B	B	B
chr1	249118601	249121400	2800	B	TSS	ENSG00000175137;ENSG00000264500	SH3BP5L;MIR3124	chr1_1561	BTM	other	B	B	B
chr1	249131401	249134200	2800	B	TSS	ENSG00000171161	ZNF672	chr1_1562	BTM	post-HSC	B	B	B
chr1	249151801	249154000	2200	B	TSS	ENSG00000171163;ENSG00000227237	ZNF692;AL672294.1	chr1_1563	BTM	other	B	B	B
chr1	249166801	249169000	2200	B	INTERGENE	none	none	chr1_1564	BTM-likely	other	B	B	B
chr1	249199601	249201800	2200	B	TSS	ENSG00000185220	PGBD2	chr1_1565	BTM-likely	other	B	other	B
chr10	180001	182800	2800	B	TSS	ENSG00000015171	ZMYND11	chr10_1566	BTM	post-HSC	B	B	B
chr10	351801	354600	2800	B	GENE_BODY	ENSG00000151240	DIP2C	chr10_1567	B	other	B	B	other
chr10	975601	978800	3200	B	TSS	ENSG00000107929	LARP4B	chr10_1569	BTM	post-HSC	B	B	B
chr10	1033201	1035800	2600	B	TSS	ENSG00000107937;ENSG00000205740	GTPBP4;AL359878.1	chr10_1570	BTM	other	B	B	B
chr10	1093401	1096800	3400	B	TSS	ENSG00000067064;ENSG00000047056	IDI1;WDR37	chr10_1572	BTM	post-HSC	B	B	B
chr10	1101201	1103800	2600	B	TSS	ENSG00000047056	WDR37	chr10_1573	BTM	post-HSC	B	B	B
chr10	3108601	3112000	3400	B	TSS	ENSG00000067057	PFKP	chr10_1574	BTM	post-HSC	B	B	other
chr10	3213801	3216200	2400	B	TSS	ENSG00000107959	PITRM1	chr10_1575	BTM-likely	other	B	B	B
chr10	3526001	3528400	2400	B	INTERGENE	none	none	chr10_1577	BM-likely	other	B	other	other
chr10	3823001	3828600	5600	B	TSS	ENSG00000067082	KLF6	chr10_1579	BTM	post-HSC	B	B	B
chr10	5488201	5490600	2400	B	TSS	ENSG00000173848	NET1	chr10_1584	BTM	other	other	other	B
chr10	5623801	5625800	2000	B	INTERGENE	none	none	chr10_1585	B	other	other	other	other
chr10	5707201	5709400	2200	B	TSS	ENSG00000196372	ASB13	chr10_1586	BTM-likely	other	other	other	other
chr10	5726001	5730400	4400	B	TSS	ENSG00000108021	FAM208B	chr10_1587	BTM	post-HSC	B	B	B
chr10	5733601	5735600	2000	B	TSS	ENSG00000108021	FAM208B	chr10_1588	BTM-likely	other	other	other	other
chr10	5851401	5857200	5800	B	TSS	ENSG00000057608;ENSG00000272764	GDI2;RP11-318E3.9	chr10_1589	BTM	post-HSC	B	B	B
chr10	5930001	5933400	3400	B	TSS	ENSG00000134461;ENSG00000134452	ANKRD16;FBXO18	chr10_1590	BTM	post-HSC	B	B	B
chr10	6017401	6020600	3200	B	TSS	ENSG00000134470	IL15RA	chr10_1591	BTM	post-HSC	B	B	B
chr10	6092001	6095200	3200	B	GENE_BODY	ENSG00000134460	IL2RA	chr10_1593	BTM-likely	other	B	B	other
chr10	6102001	6104800	2800	B	TSS	ENSG00000134460	IL2RA	chr10_1594	BTM-likely	other	B	B	other
chr10	6130401	6132800	2400	B	TSS	ENSG00000134453	RBM17	chr10_1595	BTM	other	B	B	B
chr10	6186201	6188400	2200	B	TSS	ENSG00000170525	PFKFB3	chr10_1597	BTM	other	B	other	B
chr10	6205001	6207000	2000	B	GENE_BODY	ENSG00000170525	PFKFB3	chr10_1599	BTM	other	B	other	B
chr10	6242401	6247200	4800	B	TSS	ENSG00000213994;ENSG00000170525	RP11-414H17.5;PFKFB3	chr10_1600	BTM	post-HSC	B	B	B
chr10	6968001	6970600	2600	B	INTERGENE	none	none	chr10_1605	BTM-likely	other	other	other	other
chr10	7449001	7453800	4800	B	TSS	ENSG00000198879	SFMBT2	chr10_1607	BTM	other	B	B	B
chr10	7512001	7514600	2600	B	TSS	ENSG00000232591	RP5-1031D4.2	chr10_1608	BTM-likely	other	other	other	other
chr10	7828801	7831400	2600	B	TSS	ENSG00000151657;ENSG00000165629	KIN;ATP5C1	chr10_1609	BTM	post-HSC	B	B	B
chr10	7859601	7861800	2200	B	TSS	ENSG00000165632	TAF3	chr10_1610	BTM	other	B	B	B
chr10	11204801	11215200	10400	B	TSS	ENSG00000048740;ENSG00000230322	CELF2;RP3-323N1.2	chr10_1614	BTM	post-HSC	B	B	B
chr10	11219601	11222600	3000	B	GENE_BODY	ENSG00000048740	CELF2	chr10_1614	BTM	post-HSC	B	B	B
chr10	11284001	11286200	2200	B	GENE_BODY	ENSG00000048740	CELF2	chr10_1615	BTM-likely	other	B	other	other
chr10	11572801	11575200	2400	B	TSS	ENSG00000148429	USP6NL	chr10_1617	B	other	other	other	other
chr10	11646601	11655000	8400	B	TSS	ENSG00000148429;ENSG00000271360	USP6NL;RP11-138I18.1	chr10_1618	BTM	post-HSC	B	B	B
chr10	11714201	11717600	3400	B	INTERGENE	none	none	chr10_1619	B	other	B	other	other
chr10	11724001	11728400	4400	B	INTERGENE	none	none	chr10_1620	BTM-likely	other	B	B	B
chr10	12083201	12086800	3600	B	TSS	ENSG00000151461	UPF2	chr10_1622	BTM	post-HSC	B	B	B
chr10	12110401	12112400	2000	B	TSS	ENSG00000181192	DHTKD1	chr10_1623	BTM-likely	other	B	other	B
chr10	12170601	12172600	2000	B	TSS	ENSG00000065665	SEC61A2	chr10_1624	BTM-likely	other	other	other	B
chr10	12236601	12239400	2800	B	TSS	ENSG00000165609;ENSG00000151465	NUDT5;CDC123	chr10_1625	BTM	post-HSC	B	B	B
chr10	12390401	12394000	3600	B	TSS	ENSG00000183049	CAMK1D	chr10_1626	BTM	post-HSC	B	B	B
chr10	13141001	13143400	2400	B	TSS	ENSG00000151468;ENSG00000123240	CCDC3;OPTN	chr10_1627	BTM	post-HSC	B	B	B
chr10	13388401	13392400	4000	B	TSS	ENSG00000086475	SEPHS1	chr10_1629	BTM	post-HSC	B	B	B
chr10	14643601	14647400	3800	B	TSS	ENSG00000065809	FAM107B	chr10_1639	BTM	other	B	B	B
chr10	14879001	14881800	2800	B	TSS	ENSG00000185267;ENSG00000187522	CDNF;HSPA14	chr10_1640	BTM	post-HSC	B	B	B
chr10	14919601	14922200	2600	B	TSS	ENSG00000152455;ENSG00000272853	SUV39H2;RP11-398C13.6	chr10_1641	BTM	post-HSC	B	B	B
chr10	14993001	14997000	4000	B	TSS	ENSG00000152457	DCLRE1C	chr10_1642	BTM	other	B	B	B
chr10	15001001	15003000	2000	B	TSS	ENSG00000197889	MEIG1	chr10_1643	BTM-likely	other	B	other	B
chr10	15138401	15140600	2200	B	TSS	ENSG00000176236;ENSG00000152464	C10orf111;RPP38	chr10_1644	BTM	post-HSC	B	B	B
chr10	15209401	15211400	2000	B	TSS	ENSG00000152465	NMT2	chr10_1645	BTM	other	B	B	B
chr10	16858401	16860400	2000	B	TSS	ENSG00000148484	RSU1	chr10_1649	BTM	other	B	other	B
chr10	17269001	17273200	4200	B	TSS	ENSG00000229124;ENSG00000026025	VIM-AS1;VIM	chr10_1652	BTM	post-HSC	B	B	B
chr10	17684801	17687600	2800	B	TSS	ENSG00000136738;ENSG00000260589	STAM;RP11-390B4.5	chr10_1655	BTM	post-HSC	B	B	B
chr10	18939201	18941200	2000	B	TSS	ENSG00000241058	NSUN6	chr10_1658	BTM-likely	other	B	other	B
chr10	18947001	18950000	3000	B	TSS	ENSG00000152487;ENSG00000165997	ARL5B-AS1;ARL5B	chr10_1659	BTM	post-HSC	B	B	B
chr10	21813601	21816800	3200	B	TSS	ENSG00000180592	SKIDA1	chr10_1664	BTM	post-HSC	B	B	other
chr10	21822001	21824800	2800	B	TSS	ENSG00000078403	MLLT10	chr10_1665	BTM	post-HSC	B	B	B
chr10	22291001	22293600	2600	B	TSS	ENSG00000136770	DNAJC1	chr10_1666	BTM	post-HSC	B	B	B
chr10	22517401	22520000	2600	B	INTERGENE	none	none	chr10_1667	BTM	post-HSC	B	B	B
chr10	22540001	22543200	3200	B	INTERGENE	none	none	chr10_1668	BTM	post-HSC	B	B	other
chr10	22604201	22607400	3200	B	TSS	ENSG00000148444;ENSG00000269897	COMMD3;COMMD3-BMI1	chr10_1669	BTM	post-HSC	B	B	B
chr10	22608801	22611800	3000	B	TSS	ENSG00000168283	BMI1	chr10_1669	BTM	post-HSC	B	B	B
chr10	22725201	22727800	2600	B	GENE_BODY	ENSG00000077327	SPAG6	chr10_1670	BTM	post-HSC	B	B	B
chr10	22893601	22895800	2200	B	GENE_BODY	ENSG00000150867	PIP4K2A	chr10_1671	BTM-likely	other	B	other	other
chr10	22999201	23004400	5200	B	TSS	ENSG00000150867	PIP4K2A	chr10_1673	BTM	post-HSC	B	B	B
chr10	23727201	23732200	5000	B	TSS	ENSG00000165312	OTUD1	chr10_1675	BTM	post-HSC	B	B	B
chr10	25010601	25014200	3600	B	TSS	ENSG00000107863	ARHGAP21	chr10_1678	BTM	post-HSC	B	B	B
chr10	25304601	25306600	2000	B	TSS	ENSG00000151023;ENSG00000185875	ENKUR;THNSL1	chr10_1679	BTM	other	B	B	B
chr10	26726401	26729800	3400	B	TSS	ENSG00000077420	APBB1IP	chr10_1680	BTM	post-HSC	B	B	B
chr10	26744401	26746800	2400	B	GENE_BODY	ENSG00000077420	APBB1IP	chr10_1681	BTM-likely	other	B	other	other
chr10	26768601	26771800	3200	B	GENE_BODY	ENSG00000077420	APBB1IP	chr10_1682	BTM-likely	other	other	other	other
chr10	26985601	26987600	2000	B	TSS	ENSG00000148459	PDSS1	chr10_1684	BTM	other	B	other	B
chr10	27146401	27150400	4000	B	TSS	ENSG00000136754	ABI1	chr10_1685	BTM	other	B	B	B
chr10	27388401	27390400	2000	B	TSS	ENSG00000107890	ANKRD26	chr10_1686	BTM-likely	other	B	B	B
chr10	27441601	27445800	4200	B	TSS	ENSG00000136758;ENSG00000120539	YME1L1;MASTL	chr10_1687	BTM	post-HSC	B	B	B
chr10	27528401	27532800	4400	B	TSS	ENSG00000107897;ENSG00000262412	ACBD5;RP11-85G18.6	chr10_1688	BTM	post-HSC	B	B	B
chr10	28820601	28824000	3400	B	TSS	ENSG00000095787;ENSG00000254635	WAC;WAC-AS1	chr10_1693	BTM	post-HSC	B	B	B
chr10	30636601	30638800	2200	B	TSS	ENSG00000107951	MTPAP	chr10_1700	BTM-likely	other	B	B	B
chr10	30721601	30727200	5600	B	TSS	ENSG00000107968	MAP3K8	chr10_1701	BTM	post-HSC	B	B	B
chr10	30992601	30995200	2600	B	GENE_BODY	ENSG00000234814	SVILP1	chr10_1702	BTM-likely	other	other	other	other
chr10	31320001	31322000	2000	B	TSS	ENSG00000183621	ZNF438	chr10_1704	BTM-likely	other	B	B	other
chr10	31606801	31611200	4400	B	TSS	ENSG00000237036;ENSG00000148516	ZEB1-AS1;ZEB1	chr10_1705	BTM	post-HSC	B	B	B
chr10	32048001	32050000	2000	B	INTERGENE	none	none	chr10_1707	BTM-likely	other	B	B	other
chr10	32216201	32219800	3600	B	TSS	ENSG00000165322	ARHGAP12	chr10_1708	BTM	post-HSC	B	B	B
chr10	32342601	32346400	3800	B	TSS	ENSG00000170759;ENSG00000206660	KIF5B;Y_RNA	chr10_1709	BTM	post-HSC	B	B	B
chr10	32633801	32638400	4600	B	TSS	ENSG00000229327;ENSG00000120616;ENSG00000233825;ENSG00000222309	RP11-135A24.2;EPC1;RP11-135A24.4;AL391839.1	chr10_1710	BTM	post-HSC	B	B	B
chr10	32665201	32669000	3800	B	TSS	ENSG00000120616	EPC1	chr10_1711	BTM	post-HSC	B	B	B
chr10	32734001	32736400	2400	B	TSS	ENSG00000216937	CCDC7	chr10_1712	BTM	other	B	B	B
chr10	33243601	33249200	5600	B	TSS	ENSG00000229656;ENSG00000150093	RP11-462L8.1;ITGB1	chr10_1713	BTM	post-HSC	B	B	B
chr10	33260001	33262400	2400	B	GENE_BODY	ENSG00000150093;ENSG00000229656	ITGB1;RP11-462L8.1	chr10_1715	B	other	other	other	other
chr10	35378001	35380000	2000	B	TSS	ENSG00000108094	CUL2	chr10_1720	BTM	other	B	other	B
chr10	35415001	35417600	2600	B	TSS	ENSG00000230534;ENSG00000095794	RP11-297A16.2;CREM	chr10_1721	BTM	post-HSC	B	B	B
chr10	35484001	35486200	2200	B	TSS	ENSG00000095794	CREM	chr10_1722	BTM-likely	other	other	other	other
chr10	35624201	35627000	2800	B	TSS	ENSG00000108100;ENSG00000271335	CCNY;RP11-324I22.4	chr10_1723	BTM	post-HSC	B	B	B
chr10	35929401	35933200	3800	B	TSS	ENSG00000177283;ENSG00000264780	FZD8;MIR4683	chr10_1725	BTM	other	B	other	B
chr10	38298801	38301000	2200	B	TSS	ENSG00000189180	ZNF33A	chr10_1728	BTM-likely	other	B	other	B
chr10	38382401	38384400	2000	B	TSS	ENSG00000075407	ZNF37A	chr10_1729	BTM-likely	other	other	other	B
chr10	38690601	38692800	2200	B	TSS	ENSG00000120555	SEPT7P9	chr10_1731	BTM	other	B	B	B
chr10	43047001	43049200	2200	B	TSS	ENSG00000234420	ZNF37BP	chr10_1732	BTM	other	B	other	B
chr10	43277201	43279200	2000	B	TSS	ENSG00000165733	BMS1	chr10_1734	BTM-likely	other	B	B	B
chr10	43632601	43635600	3000	B	TSS	ENSG00000169826;ENSG00000273008	CSGALNACT2;RP11-351D16.3	chr10_1735	BTM	post-HSC	B	B	B
chr10	43697401	43699400	2000	B	TSS	ENSG00000198915	RASGEF1A	chr10_1736	BTM-likely	other	other	other	other
chr10	43890601	43894400	3800	B	TSS	ENSG00000169813	HNRNPF	chr10_1737	BTM	other	B	B	B
chr10	43899401	43905800	6400	B	TSS	ENSG00000169813	HNRNPF	chr10_1738	BTM	post-HSC	B	B	B
chr10	43931601	43933600	2000	B	TSS	ENSG00000243660	ZNF487	chr10_1740	BTM-likely	other	other	other	other
chr10	43949401	43952000	2600	B	GENE_BODY	ENSG00000243660	ZNF487	chr10_1741	BTM	other	B	B	other
chr10	45468801	45470800	2000	B	GENE_BODY	ENSG00000107551;ENSG00000165507	RASSF4;C10orf10	chr10_1743	BTM-likely	other	other	other	B
chr10	45868201	45872400	4200	B	TSS	ENSG00000012779	ALOX5	chr10_1746	BTM-likely	other	B	B	B
chr10	45913801	45917000	3200	B	GENE_BODY	ENSG00000012779	ALOX5	chr10_1747	BTM-likely	other	B	B	B
chr10	45955601	45961200	5600	B	TSS	ENSG00000165406	MARCH8	chr10_1748	BM	other	B	B	other
chr10	46087801	46090800	3000	B	TSS	ENSG00000165406	MARCH8	chr10_1749	BTM	other	B	B	B
chr10	46147601	46149800	2200	B	GENE_BODY	ENSG00000172671	ZFAND4	chr10_1750	B	other	other	other	other
chr10	46167001	46169000	2000	B	TSS	ENSG00000172671	ZFAND4	chr10_1751	BTM-likely	other	other	other	B
chr10	47637801	47641400	3600	B	TSS	ENSG00000243536	ANTXRLP1	chr10_1753	BT	other	B	B	other
chr10	49514001	49516000	2000	B	TSS	ENSG00000107643	MAPK8	chr10_1755	BTM-likely	other	B	other	B
chr10	49878601	49881400	2800	B	TSS	ENSG00000236800	RP11-534L6.2	chr10_1758	B	other	B	B	other
chr10	49891401	49896800	5400	B	TSS	ENSG00000128815	WDFY4	chr10_1759	BM	other	B	B	other
chr10	50394401	50397000	2600	B	TSS	ENSG00000204161	C10orf128	chr10_1760	BM	other	B	other	other
chr10	50746201	50748200	2000	B	TSS	ENSG00000225830;ENSG00000258838;ENSG00000243251	ERCC6;ERCC6-PGBD3;PGBD3	chr10_1761	BTM	other	B	B	B
chr10	51564601	51566600	2000	B	TSS	ENSG00000138293	NCOA4	chr10_1764	BTM	other	B	other	B
chr10	52119401	52122400	3000	B	GENE_BODY	ENSG00000198964	SGMS1	chr10_1767	B	other	other	other	other
chr10	52176801	52178800	2000	B	TSS	ENSG00000198964	SGMS1	chr10_1768	BTM-likely	other	other	other	other
chr10	52381201	52386000	4800	B	TSS	ENSG00000198964;ENSG00000226200	SGMS1;RP11-50E11.3	chr10_1769	BTM	post-HSC	B	B	B
chr10	53458001	53460400	2400	B	TSS	ENSG00000177613	CSTF2T	chr10_1770	BTM	other	B	B	B
chr10	58120001	58122200	2200	B	TSS	ENSG00000122952	ZWINT	chr10_1773	BTM-likely	other	B	other	B
chr10	60025401	60030000	4600	B	TSS	ENSG00000122873;ENSG00000151151	CISD1;IPMK	chr10_1774	BTM	post-HSC	B	B	B
chr10	60143801	60146600	2800	B	TSS	ENSG00000108064	TFAM	chr10_1777	BTM	other	B	B	B
chr10	61593601	61595600	2000	B	GENE_BODY	ENSG00000108091	CCDC6	chr10_1779	BT-likely	other	other	other	other
chr10	61611201	61613200	2000	B	GENE_BODY	ENSG00000108091	CCDC6	chr10_1780	B	other	other	other	other
chr10	61664001	61668800	4800	B	TSS	ENSG00000108091	CCDC6	chr10_1781	BTM	post-HSC	B	B	B
chr10	61996201	61998400	2200	B	GENE_BODY	ENSG00000151150	ANK3	chr10_1782	BTM-likely	other	other	B	other
chr10	62491201	62493800	2600	B	TSS	ENSG00000151150	ANK3	chr10_1783	BT	other	other	other	B
chr10	62537401	62540000	2600	B	TSS	ENSG00000170312	CDK1	chr10_1784	BTM-likely	other	other	other	B
chr10	62702401	62704800	2400	B	TSS	ENSG00000072422	RHOBTB1	chr10_1785	BTM-likely	post-HSC	other	other	B
chr10	63656401	63665400	9000	B	TSS	ENSG00000150347	ARID5B	chr10_1786	BTM	post-HSC	B	B	B
chr10	63779601	63781600	2000	B	GENE_BODY	ENSG00000150347	ARID5B	chr10_1787	BM-likely	other	other	other	other
chr10	63805401	63811800	6400	B	TSS	ENSG00000150347	ARID5B	chr10_1788	BTM-likely	other	B	B	B
chr10	64563601	64566400	2800	B	TSS	ENSG00000238280;ENSG00000181915	RP11-436D10.3;ADO	chr10_1792	BTM	post-HSC	B	B	B
chr10	64574201	64579000	4800	B	TSS	ENSG00000122877	EGR2	chr10_1793	BTM	other	B	B	B
chr10	64892601	64894600	2000	B	TSS	ENSG00000148572	NRBF2	chr10_1794	BTM	other	B	other	B
chr10	64964401	64967200	2800	B	GENE_BODY	ENSG00000171988	JMJD1C	chr10_1795	BTM-likely	other	other	other	other
chr10	65018201	65029400	11200	B	TSS	ENSG00000171988	JMJD1C	chr10_1798	BTM	post-HSC	B	B	B
chr10	65224401	65226600	2200	B	TSS	ENSG00000171988;ENSG00000272767	JMJD1C;JMJD1C-AS1	chr10_1799	BTM-likely	other	B	B	B
chr10	65280201	65282600	2400	B	TSS	ENSG00000165476	REEP3	chr10_1800	BTM	other	B	B	B
chr10	65388001	65391400	3400	B	INTERGENE	none	none	chr10_1801	BTM	post-HSC	B	B	B
chr10	69523001	69525400	2400	B	INTERGENE	none	none	chr10_1802	BTM	other	B	B	B
chr10	69643601	69646400	2800	B	TSS	ENSG00000096717	SIRT1	chr10_1803	BTM	post-HSC	B	B	B
chr10	69832601	69835800	3200	B	TSS	ENSG00000148634	HERC4	chr10_1804	BTM	other	B	B	B
chr10	70090601	70095800	5200	B	TSS	ENSG00000108187;ENSG00000096746	PBLD;HNRNPH3	chr10_1805	BTM	post-HSC	B	B	B
chr10	70165601	70167800	2200	B	TSS	ENSG00000204130	RUFY2	chr10_1806	BTM	post-HSC	B	other	B
chr10	70359401	70361400	2000	B	GENE_BODY	ENSG00000138336	TET1	chr10_1810	BTM-likely	other	B	other	B
chr10	70480001	70482400	2400	B	TSS	ENSG00000060339	CCAR1	chr10_1811	BTM	other	B	B	B
chr10	70586601	70588600	2000	B	TSS	ENSG00000165730	STOX1	chr10_1812	BTM-likely	other	B	B	other
chr10	70660001	70662200	2200	B	TSS	ENSG00000107625	DDX50	chr10_1813	BTM	other	B	other	B
chr10	70715001	70717800	2800	B	TSS	ENSG00000165732	DDX21	chr10_1814	BTM	post-HSC	B	B	B
chr10	70846801	70851400	4600	B	TSS	ENSG00000122862	SRGN	chr10_1819	BTM	other	B	B	B
chr10	70882801	70885400	2600	B	TSS	ENSG00000122958	VPS26A	chr10_1821	BTM	post-HSC	B	B	B
chr10	70939001	70941400	2400	B	TSS	ENSG00000156502	SUPV3L1	chr10_1822	BTM	post-HSC	B	B	B
chr10	71077201	71080200	3000	B	TSS	ENSG00000156515	HK1	chr10_1823	BTM	post-HSC	B	B	B
chr10	71904801	71907200	2400	B	TSS	ENSG00000156521	TYSND1	chr10_1828	BTM	other	B	B	B
chr10	71928801	71931200	2400	B	TSS	ENSG00000079332	SAR1A	chr10_1829	BTM	other	B	B	B
chr10	71991801	71994200	2400	B	TSS	ENSG00000180817	PPA1	chr10_1830	BTM	other	B	B	B
chr10	72163201	72165800	2600	B	TSS	ENSG00000148730	EIF4EBP2	chr10_1832	BTM	post-HSC	B	B	B
chr10	72237601	72241000	3400	B	TSS	ENSG00000107719	PALD1	chr10_1833	BTM-likely	other	B	other	other
chr10	72252801	72255200	2400	B	GENE_BODY	ENSG00000107719	PALD1	chr10_1834	BT-likely	other	other	other	other
chr10	73531401	73534200	2800	B	TSS	ENSG00000107738	C10orf54	chr10_1845	BTM	post-HSC	B	B	B
chr10	73846201	73849200	3000	B	TSS	ENSG00000107742	SPOCK2	chr10_1853	BT	other	B	B	other
chr10	73975001	73979200	4200	B	TSS	ENSG00000138303;ENSG00000166295	ASCC1;ANAPC16	chr10_1854	BTM	other	B	B	B
chr10	74032401	74036000	3600	B	TSS	ENSG00000168209;ENSG00000269926	DDIT4;RP11-442H21.2	chr10_1855	BTM	post-HSC	B	B	B
chr10	74056001	74058200	2200	B	INTERGENE	none	none	chr10_1856	BTM-likely	other	other	other	B
chr10	74078401	74081200	2800	B	INTERGENE	none	none	chr10_1857	BTM	other	B	other	other
chr10	74113001	74115400	2400	B	TSS	ENSG00000148719	DNAJB12	chr10_1859	BTM	other	B	other	B
chr10	74384601	74386600	2000	B	TSS	ENSG00000107745	MICU1	chr10_1860	BTM-likely	other	B	B	B
chr10	74451201	74454800	3600	B	TSS	ENSG00000156026	MCU	chr10_1861	BTM	other	B	B	B
chr10	74854401	74857400	3000	B	TSS	ENSG00000122884	P4HA1	chr10_1862	BTM	post-HSC	B	B	B
chr10	74926801	74928800	2000	B	TSS	ENSG00000138286;ENSG00000122882	FAM149B1;ECD	chr10_1863	BTM-likely	other	B	other	B
chr10	75005801	75007800	2000	B	TSS	ENSG00000236756	DNAJC9-AS1	chr10_1864	BTM	other	other	other	B
chr10	75011201	75013400	2200	B	TSS	ENSG00000182180;ENSG00000227540	MRPS16;RP11-152N13.5	chr10_1865	BTM	post-HSC	B	other	B
chr10	75172201	75174800	2600	B	TSS	ENSG00000138279	ANXA7	chr10_1866	BTM	post-HSC	B	B	B
chr10	75254001	75256600	2600	B	TSS	ENSG00000107758;ENSG00000221817	PPP3CB;RP11-137L10.6	chr10_1867	BTM-likely	other	B	B	B
chr10	75384601	75386600	2000	B	TSS	ENSG00000166348;ENSG00000268584	USP54;RP11-464F9.20	chr10_1868	BTM	post-HSC	B	B	B
chr10	75489201	75491400	2200	B	TSS	ENSG00000242288;ENSG00000271816;ENSG00000242338;ENSG00000250959	RP11-464F9.1;RP11-574K11.28;BMS1P4;GLUD1P3	chr10_1869	BTM	other	B	other	B
chr10	75503001	75505400	2400	B	TSS	ENSG00000176986	SEC24C	chr10_1870	BTM	other	B	B	B
chr10	75531401	75534800	3400	B	TSS	ENSG00000267964;ENSG00000196968;ENSG00000253045	AC022400.2;FUT11;RMRPP1	chr10_1871	BTM	post-HSC	B	B	B
chr10	75540801	75543000	2200	B	TSS	ENSG00000172586	CHCHD1	chr10_1872	BTM	post-HSC	B	B	B
chr10	75633001	75635400	2400	B	TSS	ENSG00000148660	CAMK2G	chr10_1876	BTM	other	B	B	B
chr10	75757001	75759400	2400	B	TSS	ENSG00000035403	VCL	chr10_1878	BTM	post-HSC	B	B	B
chr10	75909401	75913400	4000	B	TSS	ENSG00000185009;ENSG00000156110	AP3M1;ADK	chr10_1879	BTM	post-HSC	B	B	B
chr10	75935601	75938800	3200	B	TSS	ENSG00000156110	ADK	chr10_1880	BTM-likely	other	B	B	B
chr10	76584001	76587600	3600	B	TSS	ENSG00000156650	KAT6B	chr10_1881	BTM	post-HSC	B	B	B
chr10	76870201	76873000	2800	B	TSS	ENSG00000156671	SAMD8	chr10_1882	BTM	post-HSC	B	B	B
chr10	76969401	76972000	2600	B	TSS	ENSG00000165637	VDAC2	chr10_1883	BTM	post-HSC	B	B	B
chr10	76993401	76996200	2800	B	TSS	ENSG00000165644	COMTD1	chr10_1884	BTM	post-HSC	B	B	B
chr10	79793001	79795000	2000	B	TSS	ENSG00000138326	RPS24	chr10_1891	BTM	other	B	other	B
chr10	80826601	80830400	3800	B	TSS	ENSG00000224596;ENSG00000108175	ZMIZ1-AS1;ZMIZ1	chr10_1893	BTM	post-HSC	B	B	B
chr10	81001601	81010800	9200	B	TSS	ENSG00000108175	ZMIZ1	chr10_1896	BTM	other	B	B	B
chr10	81106801	81108800	2000	B	TSS	ENSG00000108179	PPIF	chr10_1899	BTM-likely	other	B	other	B
chr10	81203801	81206600	2800	B	TSS	ENSG00000165424	ZCCHC24	chr10_1900	BTM	other	B	B	B
chr10	81584801	81587400	2600	B	TSS	ENSG00000225484;ENSG00000272447	RP11-773D16.1;RP11-182L21.6	chr10_1901	BTM	other	B	B	B
chr10	81962801	81966200	3400	B	TSS	ENSG00000122359	ANXA11	chr10_1904	BTM	other	B	B	B
chr10	82213201	82215800	2600	B	TSS	ENSG00000108219	TSPAN14	chr10_1907	BTM	other	B	B	B
chr10	85898401	85900600	2200	B	TSS	ENSG00000271933;ENSG00000165678	RP11-338I21.1;GHITM	chr10_1912	BTM	other	B	B	B
chr10	88159401	88162200	2800	B	INTERGENE	none	none	chr10_1914	BTM	other	other	other	other
chr10	88280001	88282600	2600	B	TSS	ENSG00000062650;ENSG00000227896	WAPAL;RP11-77P6.2	chr10_1915	BTM	post-HSC	B	B	B
chr10	88470401	88472600	2200	B	GENE_BODY	ENSG00000122367	LDB3	chr10_1916	BTM	other	B	B	B
chr10	88515201	88518000	2800	B	TSS	ENSG00000107779;ENSG00000272631	BMPR1A;RP11-359E3.4	chr10_1917	BTM	other	B	B	B
chr10	88852401	88856200	3800	B	TSS	ENSG00000122376;ENSG00000148672	FAM35A;GLUD1	chr10_1919	BTM	post-HSC	B	B	B
chr10	89101001	89103200	2200	B	TSS	ENSG00000223482;ENSG00000224914	NUTM2A-AS1;LINC00863	chr10_1920	BTM-likely	other	B	other	B
chr10	89263801	89266000	2200	B	TSS	ENSG00000107789	MINPP1	chr10_1921	BTM	post-HSC	B	other	B
chr10	89576201	89579000	2800	B	TSS	ENSG00000138138;ENSG00000223820	ATAD1;CFL1P1	chr10_1924	BTM	post-HSC	B	B	B
chr10	89620801	89629200	8400	B	TSS	ENSG00000171862;ENSG00000227268	PTEN;KLLN	chr10_1925	BTM	post-HSC	B	B	B
chr10	90145201	90147600	2400	B	GENE_BODY	ENSG00000184719	RNLS	chr10_1928	BTM-likely	other	B	other	B
chr10	90639401	90643600	4200	B	TSS	ENSG00000138134	STAMBPL1	chr10_1930	BTM	other	B	B	B
chr10	90646201	90648600	2400	B	GENE_BODY	ENSG00000138134	STAMBPL1	chr10_1931	B	other	B	B	other
chr10	90749801	90754000	4200	B	TSS	ENSG00000107796;ENSG00000026103	ACTA2;FAS	chr10_1932	BTM	post-HSC	B	B	B
chr10	90758601	90761000	2400	B	GENE_BODY	ENSG00000026103	FAS	chr10_1933	B	other	other	other	other
chr10	91061001	91063800	2800	B	TSS	ENSG00000119922	IFIT2	chr10_1937	BTM	other	B	B	other
chr10	91091801	91093800	2000	B	TSS	ENSG00000119917	IFIT3	chr10_1938	BTM-likely	other	B	other	other
chr10	91173401	91175800	2400	B	TSS	ENSG00000107798;ENSG00000152778	LIPA;IFIT5	chr10_1941	BTM	other	B	B	B
chr10	91403201	91405800	2600	B	TSS	ENSG00000152782;ENSG00000249962;ENSG00000232936	PANK1;RP11-80H5.5;RP11-80H5.2	chr10_1942	BTM	post-HSC	B	B	B
chr10	91460401	91462600	2200	B	TSS	ENSG00000138182	KIF20B	chr10_1943	BTM-likely	other	other	other	B
chr10	92630801	92632800	2000	B	TSS	ENSG00000148688	RPP30	chr10_1945	BTM-likely	other	B	other	B
chr10	92921601	92924400	2800	B	INTERGENE	none	none	chr10_1946	BTM	post-HSC	B	B	B
chr10	92979601	92981800	2200	B	TSS	ENSG00000180628	PCGF5	chr10_1947	BTM	other	B	B	B
chr10	93168801	93171000	2200	B	TSS	ENSG00000165338	HECTD2	chr10_1948	BTM	other	B	B	B
chr10	93555801	93560200	4400	B	TSS	ENSG00000107854;ENSG00000228701	TNKS2;TNKS2-AS1	chr10_1949	BTM	post-HSC	B	B	B
chr10	93667601	93669600	2000	B	TSS	ENSG00000174721;ENSG00000272817	FGFBP3;RP11-402D21.2	chr10_1950	BTM	other	B	other	B
chr10	93682601	93685200	2600	B	TSS	ENSG00000095564	BTAF1	chr10_1951	BTM	other	B	B	B
chr10	93901401	93903400	2000	B	GENE_BODY	ENSG00000107864	CPEB3	chr10_1952	BM-likely	other	other	other	other
chr10	93999001	94001400	2400	B	GENE_BODY	ENSG00000107864	CPEB3	chr10_1953	BTM	other	B	B	B
chr10	94049801	94052400	2600	B	TSS	ENSG00000107864;ENSG00000198060	CPEB3;MARCH5	chr10_1954	BTM	post-HSC	B	B	B
chr10	94332201	94335000	2800	B	TSS	ENSG00000119912	IDE	chr10_1955	BTM	post-HSC	B	B	B
chr10	94350601	94355000	4400	B	TSS	ENSG00000138160	KIF11	chr10_1956	BTM	post-HSC	B	B	B
chr10	94448401	94453200	4800	B	TSS	ENSG00000152804	HHEX	chr10_1957	BM	post-HSC	B	B	other
chr10	94515801	94518200	2400	B	INTERGENE	none	none	chr10_1958	BM	other	B	other	B
chr10	94607601	94609600	2000	B	TSS	ENSG00000138190	EXOC6	chr10_1959	BTM-likely	other	B	other	B
chr10	95255401	95258400	3000	B	TSS	ENSG00000138180	CEP55	chr10_1962	BTM-likely	other	other	other	B
chr10	95461401	95463800	2400	B	TSS	ENSG00000148690	FRA10AC1	chr10_1964	BTM	post-HSC	B	B	B
chr10	96161801	96164200	2400	B	TSS	ENSG00000108239	TBC1D12	chr10_1967	BM	other	B	B	B
chr10	96304401	96307000	2600	B	TSS	ENSG00000119969	HELLS	chr10_1968	BTM	other	B	B	B
chr10	97048201	97051400	3200	B	TSS	ENSG00000107438	PDLIM1	chr10_1969	BTM-likely	other	B	B	other
chr10	97415201	97417200	2000	B	TSS	ENSG00000059573	ALDH18A1	chr10_1970	BTM-likely	other	B	other	B
chr10	97501401	97503600	2200	B	GENE_BODY	ENSG00000138185	ENTPD1	chr10_1971	BM-likely	other	other	other	other
chr10	97515201	97518600	3400	B	TSS	ENSG00000138185	ENTPD1	chr10_1972	BM	other	B	B	B
chr10	97802601	97804800	2200	B	TSS	ENSG00000226688;ENSG00000107443	ENTPD1-AS1;CCNJ	chr10_1973	BTM	post-HSC	B	B	B
chr10	97889201	97891200	2000	B	TSS	ENSG00000177853	ZNF518A	chr10_1974	BTM	other	other	other	B
chr10	98026001	98034400	8400	B	TSS	ENSG00000095585	BLNK	chr10_1975	BM	other	B	B	B
chr10	98046801	98048800	2000	B	INTERGENE	none	none	chr10_1976	B	other	B	other	other
chr10	98272201	98274400	2200	B	TSS	ENSG00000095587	TLL2	chr10_1977	BT-likely	other	B	other	B
chr10	98345001	98348200	3200	B	TSS	ENSG00000077147	TM9SF3	chr10_1978	BTM	post-HSC	B	B	B
chr10	98432001	98434400	2400	B	GENE_BODY	ENSG00000155629	PIK3AP1	chr10_1980	BM	other	other	other	other
chr10	98454601	98464200	9600	B	TSS	ENSG00000155629	PIK3AP1	chr10_1981	BM-likely	other	B	B	other
chr10	98476601	98481400	4800	B	TSS	ENSG00000155629	PIK3AP1	chr10_1982	BTM-likely	other	B	B	B
chr10	98497201	98499400	2200	B	INTERGENE	none	none	chr10_1983	BM	other	other	other	other
chr10	98590201	98594200	4000	B	TSS	ENSG00000196233	LCOR	chr10_1984	BTM	post-HSC	B	B	B
chr10	99078001	99081600	3600	B	TSS	ENSG00000165879	FRAT1	chr10_1985	BTM	post-HSC	B	B	B
chr10	99091601	99095400	3800	B	TSS	ENSG00000181274;ENSG00000225850	FRAT2;RP11-452K12.4	chr10_1986	BTM	post-HSC	B	B	B
chr10	99185001	99187800	2800	B	TSS	ENSG00000224474;ENSG00000171314	AL355490.1;PGAM1	chr10_1989	BTM	other	B	B	B
chr10	99204801	99207000	2200	B	TSS	ENSG00000171311;ENSG00000171307	EXOSC1;ZDHHC16	chr10_1990	BTM	other	B	other	B
chr10	99257201	99259600	2400	B	TSS	ENSG00000155229;ENSG00000165886	MMS19;UBTD1	chr10_1991	BTM	other	other	B	B
chr10	99399801	99402000	2200	B	TSS	ENSG00000155252	PI4K2A	chr10_1992	BTM-likely	other	B	B	B
chr10	99496201	99498400	2200	B	TSS	ENSG00000155256	ZFYVE27	chr10_1996	BTM-likely	other	B	other	B
chr10	99893801	99895800	2000	B	TSS	ENSG00000166024	R3HCC1L	chr10_1998	BTM-likely	other	B	other	other
chr10	100205201	100207400	2200	B	TSS	ENSG00000107521	HPS1	chr10_1999	BTM-likely	other	B	B	B
chr10	101189601	101191800	2200	B	TSS	ENSG00000120053;ENSG00000224934	GOT1;RP11-441O15.3	chr10_2000	BTM	post-HSC	B	B	B
chr10	101378001	101382000	4000	B	TSS	ENSG00000155287;ENSG00000260475	SLC25A28;RP11-85A1.3	chr10_2002	BTM	post-HSC	B	B	B
chr10	101490801	101493000	2200	B	TSS	ENSG00000014919;ENSG00000119929	COX15;CUTC	chr10_2004	BTM-likely	other	B	other	B
chr10	101742601	101744600	2000	B	GENE_BODY	ENSG00000107554	DNMBP	chr10_2005	BM-likely	other	other	other	other
chr10	101768201	101770400	2200	B	TSS	ENSG00000107554	DNMBP	chr10_2006	BTM-likely	other	B	B	B
chr10	101944401	101947200	2800	B	TSS	ENSG00000107566	ERLIN1	chr10_2007	BTM	post-HSC	B	B	B
chr10	102025601	102028200	2600	B	TSS	ENSG00000095485	CWF19L1	chr10_2009	BTM-likely	other	B	B	B
chr10	102044001	102047000	3000	B	TSS	ENSG00000196072	BLOC1S2	chr10_2010	BTM-likely	other	B	B	other
chr10	102105801	102108000	2200	B	TSS	ENSG00000231188;ENSG00000099194	RP11-34D15.2;SCD	chr10_2011	BTM	post-HSC	B	other	B
chr10	102288201	102290200	2000	B	TSS	ENSG00000255339;ENSG00000075826;ENSG00000166136;ENSG00000166135	NDUFB8;SEC31B;NDUFB8;HIF1AN	chr10_2014	BTM	other	B	other	B
chr10	102671801	102673800	2000	B	TSS	ENSG00000272572;ENSG00000119906	RP11-179B2.2;FAM178A	chr10_2015	BTM	other	B	B	B
chr10	102746201	102748400	2200	B	TSS	ENSG00000055950;ENSG00000107815	MRPL43;C10orf2	chr10_2016	BTM-likely	other	B	other	B
chr10	102756201	102760400	4200	B	TSS	ENSG00000107816	LZTS2	chr10_2017	BTM	post-HSC	B	B	B
chr10	102790401	102792800	2400	B	TSS	ENSG00000186862;ENSG00000107819	PDZD7;SFXN3	chr10_2018	BTM	post-HSC	B	B	B
chr10	102819601	102823400	3800	B	TSS	ENSG00000273162;ENSG00000107821	RP11-108L7.15;KAZALD1	chr10_2019	BTM	other	B	other	B
chr10	102825801	102828000	2200	B	TSS	ENSG00000107821	KAZALD1	chr10_2020	BM	other	other	other	B
chr10	103453201	103455400	2200	B	TSS	ENSG00000107829	FBXW4	chr10_2023	BTM	other	B	B	B
chr10	103574001	103579200	5200	B	TSS	ENSG00000198408;ENSG00000226009	MGEA5;KCNIP2-AS1	chr10_2026	BTM	post-HSC	B	B	B
chr10	103588801	103591400	2600	B	TSS	ENSG00000120049	KCNIP2	chr10_2027	BTM	other	B	B	B
chr10	103599201	103604400	5200	B	TSS	ENSG00000120049	KCNIP2	chr10_2028	BTM-likely	other	B	other	B
chr10	103824401	103826600	2200	B	TSS	ENSG00000166189	HPS6	chr10_2030	BTM-likely	other	B	other	B
chr10	103873601	103875800	2200	B	TSS	ENSG00000198728	LDB1	chr10_2031	BTM	post-HSC	B	B	B
chr10	103877001	103881600	4600	B	TSS	ENSG00000198728	LDB1	chr10_2031	BTM	post-HSC	B	B	B
chr10	103892001	103894400	2400	B	TSS	ENSG00000148840	PPRC1	chr10_2032	BTM	post-HSC	B	other	B
chr10	103911401	103913400	2000	B	TSS	ENSG00000166197	NOLC1	chr10_2033	BTM-likely	other	B	other	B
chr10	104004401	104007200	2800	B	TSS	ENSG00000107862	GBF1	chr10_2035	BTM	other	B	B	B
chr10	104153201	104157000	3800	B	TSS	ENSG00000077150	NFKB2	chr10_2036	BTM	post-HSC	B	B	B
chr10	104179001	104182800	3800	B	TSS	ENSG00000059915;ENSG00000107872	PSD;FBXL15	chr10_2038	BTM	post-HSC	B	B	B
chr10	104209201	104211400	2200	B	TSS	ENSG00000269609;ENSG00000120055	RP11-18I14.10;C10orf95	chr10_2040	BTM	post-HSC	B	B	B
chr10	104261001	104265000	4000	B	TSS	ENSG00000107882;ENSG00000138107	SUFU;ACTR1A	chr10_2043	BTM	post-HSC	B	B	B
chr10	104401401	104412800	11400	B	TSS	ENSG00000272933;ENSG00000171206	RP11-47A8.5;TRIM8	chr10_2045	BTM	post-HSC	B	B	B
chr10	104471201	104475600	4400	B	TSS	ENSG00000138175;ENSG00000156398	ARL3;SFXN2	chr10_2047	BTM	other	B	B	B
chr10	104503001	104505000	2000	B	TSS	ENSG00000166272	WBP1L	chr10_2049	BTM	other	B	B	B
chr10	104676801	104679800	3000	B	TSS	ENSG00000148842	CNNM2	chr10_2050	BTM	post-HSC	B	B	B
chr10	104951201	104953800	2600	B	TSS	ENSG00000076685	NT5C2	chr10_2052	BTM	other	B	B	B
chr10	105127001	105129200	2200	B	TSS	ENSG00000148835	TAF5	chr10_2055	BTM	other	B	other	B
chr10	105155201	105157400	2200	B	TSS	ENSG00000173915;ENSG00000148843	USMG5;PDCD11	chr10_2056	BTM	other	B	other	B
chr10	105210201	105212800	2600	B	TSS	ENSG00000138172;ENSG00000234699	CALHM2;RP11-225H22.4	chr10_2057	BTM	other	B	B	other
chr10	105419401	105422000	2600	B	TSS	ENSG00000107957	SH3PXD2A	chr10_2060	BTM	other	B	B	other
chr10	105451601	105453800	2200	B	TSS	ENSG00000107957	SH3PXD2A	chr10_2062	BT-likely	other	B	B	B
chr10	105676601	105678600	2000	B	TSS	ENSG00000107960	OBFC1	chr10_2065	BTM	other	B	other	B
chr10	105726001	105729800	3800	B	TSS	ENSG00000065613	SLK	chr10_2066	BTM	post-HSC	B	B	B
chr10	105880401	105882800	2400	B	TSS	ENSG00000156384	SFR1	chr10_2068	BTM	other	B	B	B
chr10	106014001	106016000	2000	B	TSS	ENSG00000148834	GSTO1	chr10_2069	BTM	other	B	B	other
chr10	106027401	106029600	2200	B	TSS	ENSG00000065621;ENSG00000266852	GSTO2;MIR4482-1	chr10_2070	BTM-likely	other	B	B	B
chr10	106095001	106099800	4800	B	TSS	ENSG00000148841	ITPRIP	chr10_2072	BTM	post-HSC	B	B	B
chr10	111681801	111684000	2200	B	TSS	ENSG00000108039	XPNPEP1	chr10_2075	BTM-likely	other	B	other	B
chr10	111766401	111770600	4200	B	TSS	ENSG00000148700	ADD3	chr10_2076	BTM	post-HSC	B	B	B
chr10	111836201	111839000	2800	B	TSS	ENSG00000148700	ADD3	chr10_2078	BTM	other	B	other	other
chr10	111967001	111972400	5400	B	TSS	ENSG00000119950;ENSG00000228417	MXI1;RP11-549L6.3	chr10_2079	BTM	other	B	B	B
chr10	111985201	111987800	2600	B	TSS	ENSG00000119950	MXI1	chr10_2081	BTM	post-HSC	B	B	B
chr10	112063401	112066200	2800	B	TSS	ENSG00000119953	SMNDC1	chr10_2082	BTM	other	B	B	B
chr10	112114801	112117800	3000	B	INTERGENE	none	none	chr10_2083	BT-likely	other	B	B	B
chr10	112256601	112259400	2800	B	TSS	ENSG00000138166	DUSP5	chr10_2084	BTM	other	B	B	B
chr10	112326401	112328800	2400	B	TSS	ENSG00000108055	SMC3	chr10_2085	BTM	post-HSC	B	B	B
chr10	112624201	112626200	2000	B	INTERGENE	none	none	chr10_2089	BTM-likely	other	other	other	other
chr10	112630201	112634600	4400	B	TSS	ENSG00000203497;ENSG00000150593	PDCD4-AS1;PDCD4	chr10_2090	BTM	post-HSC	B	B	B
chr10	112677801	112681400	3600	B	TSS	ENSG00000108061;ENSG00000214413	SHOC2;BBIP1	chr10_2091	BTM	post-HSC	B	B	B
chr10	114134801	114137400	2600	B	TSS	ENSG00000197142	ACSL5	chr10_2093	BTM	other	B	B	B
chr10	114205601	114208000	2400	B	TSS	ENSG00000151532;ENSG00000023041	VTI1A;ZDHHC6	chr10_2094	BTM	post-HSC	B	B	B
chr10	115438401	115441800	3400	B	TSS	ENSG00000165806	CASP7	chr10_2097	BTM	post-HSC	B	B	B
chr10	115613201	115616200	3000	B	TSS	ENSG00000198924;ENSG00000196865	DCLRE1A;NHLRC2	chr10_2098	BTM	post-HSC	B	B	B
chr10	115932401	115935200	2800	B	TSS	ENSG00000165813;ENSG00000238742	C10orf118;MIR2110	chr10_2099	BTM	post-HSC	B	B	B
chr10	116256401	116260000	3600	B	GENE_BODY	ENSG00000099204	ABLIM1	chr10_2100	BTM-likely	other	other	other	other
chr10	116283201	116287400	4200	B	TSS	ENSG00000099204	ABLIM1	chr10_2102	BTM-likely	other	B	B	other
chr10	116581001	116583200	2200	B	TSS	ENSG00000151553	FAM160B1	chr10_2103	BTM	post-HSC	B	B	B
chr10	118607401	118609800	2400	B	TSS	ENSG00000188316;ENSG00000225302	ENO4;RP11-539I5.1	chr10_2105	B	other	other	B	other
chr10	119132601	119136000	3400	B	TSS	ENSG00000165650	PDZD8	chr10_2109	BTM	post-HSC	B	B	B
chr10	119805001	119807200	2200	B	TSS	ENSG00000107560;ENSG00000177640	RAB11FIP2;CASC2	chr10_2111	BTM-likely	other	B	other	B
chr10	120100001	120102600	2600	B	TSS	ENSG00000165669	FAM204A	chr10_2112	BTM-likely	other	B	other	B
chr10	120512601	120515800	3200	B	TSS	ENSG00000151893	CACUL1	chr10_2114	BTM	post-HSC	B	B	B
chr10	120788801	120791000	2200	B	TSS	ENSG00000188613	NANOS1	chr10_2115	BTM	other	B	B	B
chr10	120837801	120841200	3400	B	TSS	ENSG00000107581	EIF3A	chr10_2116	BTM	post-HSC	B	B	B
chr10	120924001	120926000	2000	B	TSS	ENSG00000183605	SFXN4	chr10_2119	BTM-likely	other	B	other	B
chr10	120965601	120969600	4000	B	TSS	ENSG00000198873;ENSG00000228485	GRK5;GRK5-IT1	chr10_2120	BTM	other	B	B	B
chr10	121064601	121067600	3000	B	GENE_BODY	ENSG00000198873	GRK5	chr10_2121	BTM-likely	other	other	other	other
chr10	121128201	121130200	2000	B	GENE_BODY	ENSG00000198873	GRK5	chr10_2122	B	other	other	other	other
chr10	121275801	121278000	2200	B	TSS	ENSG00000148908	RGS10	chr10_2124	BTM	other	B	B	other
chr10	121300601	121303400	2800	B	TSS	ENSG00000148908	RGS10	chr10_2125	BTM	post-HSC	B	B	B
chr10	121354401	121357800	3400	B	TSS	ENSG00000151923	TIAL1	chr10_2126	BTM	post-HSC	B	B	B
chr10	121410001	121412200	2200	B	TSS	ENSG00000151929	BAG3	chr10_2127	BTM	other	B	B	B
chr10	121463601	121465600	2000	B	INTERGENE	none	none	chr10_2128	BM-likely	other	other	B	other
chr10	121484401	121487400	3000	B	TSS	ENSG00000198825	INPP5F	chr10_2129	BTM	other	B	B	B
chr10	121630601	121633800	3200	B	TSS	ENSG00000197771	MCMBP	chr10_2130	BTM	post-HSC	B	B	B
chr10	122610001	122612000	2000	B	TSS	ENSG00000227165;ENSG00000120008	WDR11-AS1;WDR11	chr10_2132	BTM-likely	other	B	B	B
chr10	123686201	123688600	2400	B	TSS	ENSG00000107669;ENSG00000226864	ATE1;ATE1-AS1	chr10_2133	BTM	post-HSC	B	B	B
chr10	123733201	123735200	2000	B	TSS	ENSG00000107672	NSMCE4A	chr10_2134	BTM	other	B	other	B
chr10	124133401	124135800	2400	B	TSS	ENSG00000107679	PLEKHA1	chr10_2135	BTM	other	B	other	other
chr10	124638001	124640200	2200	B	TSS	ENSG00000255624;ENSG00000138161;ENSG00000213185	RP11-564D11.3;CUZD1;FAM24B	chr10_2137	BTM-likely	other	B	other	other
chr10	124767001	124769600	2600	B	TSS	ENSG00000196177;ENSG00000095574	ACADSB;IKZF5	chr10_2139	BTM	post-HSC	B	B	B
chr10	124913401	124915400	2000	B	TSS	ENSG00000154473	BUB3	chr10_2141	BTM	other	other	other	B
chr10	125850001	125854400	4400	B	TSS	ENSG00000182022	CHST15	chr10_2145	BTM	other	B	B	B
chr10	125864601	125867000	2400	B	INTERGENE	none	none	chr10_2146	BM-likely	other	other	other	B
chr10	126233001	126237400	4400	B	TSS	ENSG00000107902	LHPP	chr10_2148	B	other	B	other	other
chr10	126292801	126295600	2800	B	TSS	ENSG00000107902	LHPP	chr10_2150	B	other	other	other	other
chr10	126300001	126302200	2200	B	TSS	ENSG00000107902	LHPP	chr10_2151	BTM-likely	other	other	other	other
chr10	126305801	126309800	4000	B	GENE_BODY	ENSG00000258539;ENSG00000189319;ENSG00000107902	RP11-12J10.3;FAM53B;LHPP	chr10_2152	BTM-likely	other	B	other	other
chr10	126384801	126386800	2000	B	GENE_BODY	ENSG00000258539;ENSG00000189319	RP11-12J10.3;FAM53B	chr10_2155	BTM-likely	other	other	other	other
chr10	126406401	126408400	2000	B	GENE_BODY	ENSG00000258539;ENSG00000189319	RP11-12J10.3;FAM53B	chr10_2156	BTM-likely	other	other	other	other
chr10	126421201	126423600	2400	B	GENE_BODY	ENSG00000258539;ENSG00000189319	RP11-12J10.3;FAM53B	chr10_2157	BTM-likely	other	B	B	other
chr10	126428201	126433800	5600	B	TSS	ENSG00000189319	FAM53B	chr10_2158	BTM	post-HSC	B	B	B
chr10	126479601	126481600	2000	B	TSS	ENSG00000258539;ENSG00000203791	RP11-12J10.3;METTL10	chr10_2159	BTM-likely	other	B	other	B
chr10	126604401	126607200	2800	B	TSS	ENSG00000249456	RP11-298J20.4	chr10_2161	BTM	post-HSC	B	B	B
chr10	127407201	127410000	2800	B	TSS	ENSG00000224023;ENSG00000234134;ENSG00000107938	RP11-383C5.4;RP11-383C5.5;EDRF1	chr10_2164	BTM	other	B	B	B
chr10	127511001	127513600	2600	B	TSS	ENSG00000107949;ENSG00000188690	BCCIP;UROS	chr10_2165	BTM	post-HSC	B	B	B
chr10	129845201	129847400	2200	B	TSS	ENSG00000132334	PTPRE	chr10_2168	BTM	other	B	B	other
chr10	129860601	129863800	3200	B	TSS	ENSG00000132334	PTPRE	chr10_2169	BTM	other	B	B	other
chr10	129922601	129925600	3000	B	TSS	ENSG00000148773	MKI67	chr10_2170	BTM	other	other	other	B
chr10	131907801	131910400	2600	B	TSS	ENSG00000237489	LINC00959	chr10_2172	BTM	post-HSC	B	B	B
chr10	131934001	131936200	2200	B	TSS	ENSG00000108010	GLRX3	chr10_2173	BTM	other	B	B	B
chr10	132098601	132100600	2000	B	INTERGENE	none	none	chr10_2174	BTM-likely	other	other	other	other
chr10	133794201	133796600	2400	B	TSS	ENSG00000176171	BNIP3	chr10_2175	BTM	other	B	B	other
chr10	134120401	134122600	2200	B	TSS	ENSG00000165752	STK32C	chr10_2177	BTM	other	B	B	other
chr10	134143201	134146800	3600	B	TSS	ENSG00000165752;ENSG00000148814	STK32C;LRRC27	chr10_2178	BTM	post-HSC	B	B	B
chr10	134149201	134151200	2000	B	TSS	ENSG00000148814	LRRC27	chr10_2179	BTM-likely	other	B	other	other
chr10	134208201	134212400	4200	B	TSS	ENSG00000171813	PWWP2B	chr10_2180	BTM	post-HSC	B	B	B
chr10	134233801	134236600	2800	B	GENE_BODY	ENSG00000231705	RP11-432J24.2	chr10_2181	BTM-likely	other	B	B	other
chr10	134349801	134354600	4800	B	TSS	ENSG00000068383	INPP5A	chr10_2183	BTM	post-HSC	B	B	B
chr10	134384201	134386400	2200	B	GENE_BODY	ENSG00000068383	INPP5A	chr10_2184	BM-likely	other	B	B	other
chr10	135070801	135073000	2200	B	INTERGENE	none	none	chr10_2190	BTM-likely	other	B	other	other
chr10	135088001	135091000	3000	B	TSS	ENSG00000151651	ADAM8	chr10_2191	BTM	post-HSC	B	B	B
chr10	135121001	135123200	2200	B	TSS	ENSG00000198546;ENSG00000130640	ZNF511;TUBGCP2	chr10_2192	BTM	other	B	B	B
chr10	135185801	135188000	2200	B	TSS	ENSG00000127884	ECHS1	chr10_2194	BTM-likely	other	B	B	B
chr10	135191401	135194000	2600	B	TSS	ENSG00000148832;ENSG00000268882	PAOX;AL360181.1	chr10_2195	BTM-likely	other	B	B	B
chr10	135201601	135206000	4400	B	TSS	ENSG00000254536;ENSG00000148832	RP11-108K14.8;PAOX	chr10_2196	BTM-likely	other	B	B	B
chr11	206001	210000	4000	B	TSS	ENSG00000177951;ENSG00000177963	BET1L;RIC8A	chr11_2198	BTM	post-HSC	B	B	B
chr11	235401	238000	2600	B	TSS	ENSG00000142082;ENSG00000185627	SIRT3;PSMD13	chr11_2199	BTM	post-HSC	B	B	B
chr11	267601	270400	2800	B	INTERGENE	none	none	chr11_2200	BTM	other	B	B	B
chr11	287601	290000	2400	B	TSS	ENSG00000255026;ENSG00000142102	RP11-326C3.2;ATHL1	chr11_2202	BTM-likely	other	B	B	B
chr11	307801	310400	2600	B	TSS	ENSG00000185201	IFITM2	chr11_2203	BTM	other	B	B	other
chr11	311401	316200	4800	B	TSS	ENSG00000185885	IFITM1	chr11_2204	BTM	other	B	B	B
chr11	414401	417800	3400	B	TSS	ENSG00000185187	SIGIRR	chr11_2206	BTM	post-HSC	B	B	other
chr11	449401	451600	2200	B	TSS	ENSG00000174915	PTDSS2	chr11_2207	BTM-likely	other	B	B	B
chr11	505601	508200	2600	B	TSS	ENSG00000023191	RNH1	chr11_2208	BTM	post-HSC	B	B	B
chr11	534201	538400	4200	B	TSS	ENSG00000174775;ENSG00000161328	HRAS;LRRC56	chr11_2209	BTM	other	B	B	B
chr11	554401	556400	2000	B	GENE_BODY	ENSG00000161328;ENSG00000185522	LRRC56;C11orf35	chr11_2210	BT-likely	other	other	B	other
chr11	559801	562000	2200	B	TSS	ENSG00000185522;ENSG00000099849	C11orf35;RASSF7	chr11_2211	BTM	other	B	other	B
chr11	567801	569800	2000	B	TSS	ENSG00000247095;ENSG00000199038	MIR210HG;MIR210	chr11_2212	BTM-likely	other	B	other	other
chr11	575001	578400	3400	B	TSS	ENSG00000070047	PHRF1	chr11_2213	BTM	other	B	B	B
chr11	614601	617000	2400	B	TSS	ENSG00000185507	IRF7	chr11_2214	BTM	other	B	other	B
chr11	693401	697400	4000	B	TSS	ENSG00000177030;ENSG00000177106;ENSG00000177042	DEAF1;EPS8L2;TMEM80	chr11_2215	BTM	other	B	B	B
chr11	720601	723000	2400	B	TSS	ENSG00000177106	EPS8L2	chr11_2216	BM-likely	other	B	B	other
chr11	746401	749000	2600	B	TSS	ENSG00000177156	TALDO1	chr11_2218	BTM	post-HSC	B	B	B
chr11	776201	778600	2400	B	TSS	ENSG00000177225;ENSG00000255284	PDDC1;AP006621.5	chr11_2219	BTM	other	B	B	B
chr11	795201	798800	3600	B	TSS	ENSG00000177542	SLC25A22	chr11_2220	BTM	post-HSC	B	B	B
chr11	808401	811400	3000	B	TSS	ENSG00000177595;ENSG00000177600	PIDD;RPLP2	chr11_2222	BTM	post-HSC	B	B	B
chr11	818801	821000	2200	B	TSS	ENSG00000177666	PNPLA2	chr11_2223	BTM	other	B	B	B
chr11	829201	831400	2200	B	TSS	ENSG00000177685	EFCAB4A	chr11_2224	BTM-likely	other	B	other	B
chr11	840801	843800	3000	B	TSS	ENSG00000177700;ENSG00000214063	POLR2L;TSPAN4	chr11_2226	BTM	post-HSC	B	B	B
chr11	909801	912000	2200	B	TSS	ENSG00000177830	CHID1	chr11_2227	BTM	other	B	B	B
chr11	1328201	1333000	4800	B	TSS	ENSG00000078902;ENSG00000255153	TOLLIP;TOLLIP-AS1	chr11_2229	BTM	other	B	B	B
chr11	1592801	1596200	3400	B	TSS	ENSG00000184545;ENSG00000233930	DUSP8;KRTAP5-AS1	chr11_2233	BTM-likely	other	B	B	other
chr11	1783801	1786000	2200	B	TSS	ENSG00000117984;ENSG00000229512;ENSG00000265587	CTSD;AC068580.5;AC068580.1	chr11_2235	BTM	other	B	B	B
chr11	1871201	1877800	6600	B	TSS	ENSG00000130592	LSP1	chr11_2240	BTM	other	B	B	B
chr11	1967801	1970200	2400	B	TSS	ENSG00000214026	MRPL23	chr11_2243	BTM	other	B	B	B
chr11	2320601	2324800	4200	B	TSS	ENSG00000110665;ENSG00000064201	C11orf21;TSPAN32	chr11_2245	BTM	post-HSC	B	B	other
chr11	2398001	2402600	4600	B	TSS	ENSG00000238184;ENSG00000110651	CD81-AS1;CD81	chr11_2246	BTM	other	B	B	other
chr11	2403801	2411200	7400	B	TSS	ENSG00000110651	CD81	chr11_2246	BTM	other	B	B	other
chr11	2413801	2416600	2800	B	TSS	ENSG00000110651	CD81	chr11_2247	B	other	B	other	other
chr11	2420401	2423200	2800	B	TSS	ENSG00000184281	TSSC4	chr11_2248	BTM	post-HSC	B	B	B
chr11	2465401	2469400	4000	B	TSS	ENSG00000053918	KCNQ1	chr11_2249	BTM	other	B	other	B
chr11	2719801	2722400	2600	B	TSS	ENSG00000269821	KCNQ1OT1	chr11_2251	BTM-likely	post-HSC	B	B	B
chr11	3009001	3014600	5600	B	TSS	ENSG00000205531;ENSG00000183562	NAP1L4;AC131971.1	chr11_2256	BTM	post-HSC	B	B	B
chr11	3443001	3445200	2200	B	TSS	ENSG00000166492	FAM86GP	chr11_2260	BTM-likely	other	B	other	B
chr11	3817001	3820000	3000	B	TSS	ENSG00000110713;ENSG00000148985	NUP98;PGAP2	chr11_2262	BTM	post-HSC	B	B	B
chr11	3858201	3863600	5400	B	TSS	ENSG00000177105	RHOG	chr11_2263	BTM	post-HSC	B	B	B
chr11	3875401	3881200	5800	B	TSS	ENSG00000167323;ENSG00000228661;ENSG00000229368;ENSG00000263421	STIM1;AC090587.5;AC090587.4;MIR4687	chr11_2264	BTM	post-HSC	B	B	B
chr11	4115001	4117400	2400	B	TSS	ENSG00000167325	RRM1	chr11_2266	BTM	other	B	B	B
chr11	4628001	4630000	2000	B	TSS	ENSG00000167333	TRIM68	chr11_2268	BTM-likely	other	other	other	other
chr11	5645401	5647400	2000	B	TSS	ENSG00000239920;ENSG00000258659	AC015691.13;TRIM34	chr11_2270	BTM-likely	other	B	other	other
chr11	5710401	5714200	3800	B	TSS	ENSG00000132274	TRIM22	chr11_2272	BTM	post-HSC	B	B	B
chr11	6255001	6257000	2000	B	TSS	ENSG00000051009;ENSG00000132259	FAM160A2;CNGA4	chr11_2273	BTM	other	B	B	B
chr11	6410801	6412800	2000	B	TSS	ENSG00000166311	SMPD1	chr11_2275	BTM	other	B	other	B
chr11	6439401	6441400	2000	B	TSS	ENSG00000166313	APBB1	chr11_2277	BTM-likely	other	other	B	other
chr11	6501601	6503800	2200	B	TSS	ENSG00000132254;ENSG00000132286;ENSG00000265264	ARFIP2;TIMM10B;TIMM10B	chr11_2279	BTM	other	B	B	B
chr11	6623401	6626600	3200	B	TSS	ENSG00000132275;ENSG00000254400;ENSG00000166333	RRP8;RP11-732A19.8;ILK	chr11_2280	BTM	post-HSC	B	B	B
chr11	6632401	6634600	2200	B	TSS	ENSG00000166337	TAF10	chr11_2281	BTM	other	B	other	B
chr11	6638601	6641200	2600	B	TSS	ENSG00000166340;ENSG00000255680	TPP1;RP11-732A19.9	chr11_2282	BTM-likely	other	B	B	other
chr11	6703201	6705400	2200	B	TSS	ENSG00000158042	MRPL17	chr11_2284	BTM	post-HSC	B	other	B
chr11	6764201	6768600	4400	B	TSS	ENSG00000254838	GVINP1	chr11_2285	BTM	other	B	B	B
chr11	6947001	6949400	2400	B	TSS	ENSG00000149054	ZNF215	chr11_2286	BTM-likely	other	other	other	B
chr11	7533001	7537000	4000	B	TSS	ENSG00000166387;ENSG00000251364	PPFIBP2;CTD-2516F10.2	chr11_2287	BTM	other	B	B	B
chr11	8008001	8010000	2000	B	TSS	ENSG00000175390	EIF3F	chr11_2289	BTM	other	B	B	B
chr11	8703201	8706200	3000	B	TSS	ENSG00000166441;ENSG00000200983	RPL27A;SNORA3	chr11_2290	BTM	post-HSC	B	B	B
chr11	8709001	8711400	2400	B	TSS	ENSG00000166441	RPL27A	chr11_2291	BTM-likely	other	B	other	B
chr11	8931601	8933800	2200	B	TSS	ENSG00000166444;ENSG00000166452	ST5;AKIP1	chr11_2292	BTM	post-HSC	B	B	B
chr11	8984601	8987000	2400	B	TSS	ENSG00000175348;ENSG00000254860	TMEM9B;TMEM9B-AS1	chr11_2293	BTM	post-HSC	B	B	B
chr11	9285001	9287600	2600	B	TSS	ENSG00000184014	DENND5A	chr11_2295	BTM	other	B	B	other
chr11	9334801	9337000	2200	B	TSS	ENSG00000166471	TMEM41B	chr11_2296	BTM	other	B	B	B
chr11	9405801	9407800	2000	B	TSS	ENSG00000205339	IPO7	chr11_2297	BTM-likely	other	B	other	B
chr11	9480801	9485200	4400	B	TSS	ENSG00000268403;ENSG00000166478	AC132192.1;ZNF143	chr11_2298	BTM	post-HSC	B	B	B
chr11	9593801	9600200	6400	B	TSS	ENSG00000166483;ENSG00000238387	WEE1;snoU13	chr11_2299	BTM	post-HSC	B	B	B
chr11	9634401	9637200	2800	B	INTERGENE	none	none	chr11_2300	BTM	other	B	B	B
chr11	9683801	9692200	8400	B	TSS	ENSG00000133789	SWAP70	chr11_2301	BTM-likely	other	B	B	other
chr11	9695601	9698000	2400	B	GENE_BODY	ENSG00000133789	SWAP70	chr11_2302	B	other	B	other	other
chr11	9710001	9712000	2000	B	GENE_BODY	ENSG00000133789	SWAP70	chr11_2303	BM-likely	other	other	other	other
chr11	9712601	9715800	3200	B	GENE_BODY	ENSG00000133789	SWAP70	chr11_2304	BM-likely	other	other	other	other
chr11	9779201	9781200	2000	B	TSS	ENSG00000246273;ENSG00000245522	SBF2-AS1;RP11-540A21.2	chr11_2305	BTM-likely	other	B	B	B
chr11	10314801	10316800	2000	B	TSS	ENSG00000133812	SBF2	chr11_2306	BTM-likely	other	other	other	B
chr11	10323801	10327600	3800	B	TSS	ENSG00000254554;ENSG00000148926	RP11-351I24.1;ADM	chr11_2307	BTM	other	B	B	B
chr11	10471401	10473600	2200	B	TSS	ENSG00000133805	AMPD3	chr11_2308	BTM-likely	other	B	other	other
chr11	10476601	10481600	5000	B	TSS	ENSG00000133805	AMPD3	chr11_2309	BTM	other	B	other	other
chr11	10561001	10563800	2800	B	TSS	ENSG00000177112;ENSG00000110315	MRVI1-AS1;RNF141	chr11_2311	BTM-likely	other	B	B	other
chr11	10627401	10630600	3200	B	GENE_BODY	ENSG00000133800;ENSG00000072952	LYVE1;MRVI1	chr11_2314	BM	other	other	B	other
chr11	10771801	10774000	2200	B	TSS	ENSG00000198730	CTR9	chr11_2315	BTM	post-HSC	B	other	B
chr11	10828201	10831600	3400	B	TSS	ENSG00000110321;ENSG00000246308	EIF4G2;RP11-685M7.3	chr11_2316	BTM	post-HSC	B	B	B
chr11	10877801	10881200	3400	B	TSS	ENSG00000236287;ENSG00000247271	ZBED5;ZBED5-AS1	chr11_2317	BTM	post-HSC	B	B	B
chr11	11862601	11866000	3400	B	TSS	ENSG00000170242	USP47	chr11_2320	BTM	post-HSC	B	B	B
chr11	13298001	13301000	3000	B	TSS	ENSG00000133794	ARNTL	chr11_2323	BTM	other	B	B	other
chr11	13483601	13485800	2200	B	TSS	ENSG00000148925	BTBD10	chr11_2324	BTM-likely	other	B	B	B
chr11	13688801	13691600	2800	B	TSS	ENSG00000197601;ENSG00000254791	FAR1;FAR1-IT1	chr11_2325	BTM	post-HSC	B	B	B
chr11	14333601	14337200	3600	B	GENE_BODY	ENSG00000133818	RRAS2	chr11_2326	B	other	other	other	other
chr11	14344601	14349600	5000	B	GENE_BODY	ENSG00000133818	RRAS2	chr11_2328	B	other	B	B	other
chr11	14377801	14381200	3400	B	TSS	ENSG00000133818	RRAS2	chr11_2330	BTM-likely	other	B	B	other
chr11	14520201	14522400	2200	B	TSS	ENSG00000129083	COPB1	chr11_2331	BTM	other	B	B	B
chr11	14540401	14542800	2400	B	TSS	ENSG00000256206;ENSG00000129084	PSMA1;PSMA1	chr11_2332	BTM	other	B	B	B
chr11	14664601	14667400	2800	B	TSS	ENSG00000152270;ENSG00000129084	PDE3B;PSMA1	chr11_2333	BTM	other	other	other	other
chr11	14912201	14914200	2000	B	TSS	ENSG00000186104	CYP2R1	chr11_2334	BTM	other	B	other	B
chr11	16759201	16762000	2800	B	TSS	ENSG00000110696;ENSG00000110693	C11orf58;SOX6	chr11_2336	BTM	post-HSC	B	B	B
chr11	17097801	17100600	2800	B	TSS	ENSG00000110700	RPS13	chr11_2339	BTM	post-HSC	B	B	B
chr11	17228201	17231200	3000	B	TSS	ENSG00000011405;ENSG00000070081	PIK3C2A;NUCB2	chr11_2340	BTM	post-HSC	B	B	B
chr11	17297401	17299400	2000	B	TSS	ENSG00000070081	NUCB2	chr11_2341	BTM	other	B	other	B
chr11	17372801	17376200	3400	B	TSS	ENSG00000188211	NCR3LG1	chr11_2342	BTM	other	other	B	other
chr11	18033601	18036000	2400	B	TSS	ENSG00000129158	SERGEF	chr11_2343	BTM	post-HSC	B	B	B
chr11	18342201	18346200	4000	B	TSS	ENSG00000110768;ENSG00000110756	GTF2H1;HPS5	chr11_2344	BTM	post-HSC	B	B	B
chr11	18415401	18418400	3000	B	TSS	ENSG00000134333	LDHA	chr11_2345	BTM	post-HSC	B	B	B
chr11	18547201	18549400	2200	B	TSS	ENSG00000074319	TSG101	chr11_2346	BTM	other	B	B	B
chr11	18654601	18656800	2200	B	TSS	ENSG00000179119	SPTY2D1	chr11_2348	BTM	other	B	B	B
chr11	19137801	19139800	2000	B	TSS	ENSG00000177054	ZDHHC13	chr11_2350	BTM-likely	other	B	other	other
chr11	19260601	19264400	3800	B	TSS	ENSG00000129173	E2F8	chr11_2351	BTM-likely	other	other	other	other
chr11	20408201	20410600	2400	B	TSS	ENSG00000185238	PRMT3	chr11_2356	BTM	other	B	B	B
chr11	22646201	22648400	2200	B	TSS	ENSG00000148935;ENSG00000183161;ENSG00000229387	GAS2;FANCF;AC103801.2	chr11_2359	BTM	other	B	other	B
chr11	27492401	27495000	2600	B	TSS	ENSG00000205213;ENSG00000254862	LGR4;RP11-159H22.2	chr11_2364	BTM-likely	other	B	B	B
chr11	27527201	27529200	2000	B	TSS	ENSG00000148943;ENSG00000245573	LIN7C;BDNF-AS	chr11_2365	BTM	other	B	B	B
chr11	28128401	28130600	2200	B	TSS	ENSG00000169519;ENSG00000121621	METTL15;KIF18A	chr11_2367	BTM	other	B	other	B
chr11	30344001	30346000	2000	B	TSS	ENSG00000152219	ARL14EP	chr11_2368	BTM-likely	other	B	other	B
chr11	31530201	31532400	2200	B	TSS	ENSG00000148950;ENSG00000109911	IMMP1L;ELP4	chr11_2371	BTM	other	B	other	B
chr11	32112001	32114000	2000	B	TSS	ENSG00000049449	RCN1	chr11_2372	BTM-likely	other	B	other	B
chr11	32604801	32607000	2200	B	TSS	ENSG00000149100	EIF3M	chr11_2373	BTM	post-HSC	B	B	B
chr11	32913401	32916400	3000	B	TSS	ENSG00000060749	QSER1	chr11_2375	BTM	post-HSC	B	B	B
chr11	33060201	33062800	2600	B	TSS	ENSG00000176148	TCP11L1	chr11_2376	BTM-likely	post-HSC	B	B	B
chr11	33181401	33184000	2600	B	TSS	ENSG00000176102;ENSG00000247151	CSTF3;CSTF3-AS1	chr11_2377	BTM	post-HSC	B	B	B
chr11	33278001	33281200	3200	B	TSS	ENSG00000110422	HIPK3	chr11_2378	BTM	post-HSC	B	B	B
chr11	33756401	33758600	2200	B	TSS	ENSG00000085063	CD59	chr11_2381	BTM	post-HSC	B	B	B
chr11	33794601	33796800	2200	B	TSS	ENSG00000110429;ENSG00000254508	FBXO3;RP11-646J21.5	chr11_2382	BTM	other	B	B	B
chr11	33889001	33892600	3600	B	TSS	ENSG00000135363	LMO2	chr11_2383	BM	post-HSC	other	B	other
chr11	33914801	33917200	2400	B	INTERGENE	none	none	chr11_2385	BM	post-HSC	other	B	other
chr11	34072401	34075800	3400	B	TSS	ENSG00000135387	CAPRIN1	chr11_2386	BTM	post-HSC	B	B	B
chr11	34125801	34128400	2600	B	TSS	ENSG00000135372	NAT10	chr11_2387	BTM	other	B	other	B
chr11	34378001	34381200	3200	B	TSS	ENSG00000166016	ABTB2	chr11_2388	BTM	other	B	B	B
chr11	34459601	34462000	2400	B	TSS	ENSG00000121691	CAT	chr11_2390	BTM	post-HSC	B	B	B
chr11	34936601	34939200	2600	B	TSS	ENSG00000110435;ENSG00000149089	PDHX;APIP	chr11_2392	BTM	post-HSC	B	B	B
chr11	35160001	35167600	7600	B	TSS	ENSG00000026508	CD44	chr11_2394	BTM	post-HSC	B	B	B
chr11	35186801	35188800	2000	B	GENE_BODY	ENSG00000026508	CD44	chr11_2395	BTM	other	B	other	other
chr11	35683201	35685400	2200	B	TSS	ENSG00000166326	TRIM44	chr11_2399	BTM-likely	other	B	B	B
chr11	36530201	36532600	2400	B	TSS	ENSG00000175104;ENSG00000166349	TRAF6;RAG1	chr11_2403	BTM	post-HSC	B	B	B
chr11	43379601	43382200	2600	B	TSS	ENSG00000052841;ENSG00000254907	TTC17;RP11-484D2.2	chr11_2406	BTM	post-HSC	B	B	B
chr11	43701401	43704200	2800	B	TSS	ENSG00000149084	HSD17B12	chr11_2408	BTM	other	B	B	B
chr11	44586201	44591400	5200	B	TSS	ENSG00000085117	CD82	chr11_2411	BTM	post-HSC	B	B	other
chr11	44625201	44627400	2200	B	TSS	ENSG00000085117;ENSG00000254693	CD82;RP11-58K22.5	chr11_2413	B	other	other	other	other
chr11	44747601	44750000	2400	B	TSS	ENSG00000157570	TSPAN18	chr11_2414	BTM-likely	other	B	B	other
chr11	44970601	44972800	2200	B	TSS	ENSG00000175274	TP53I11	chr11_2415	BTM	other	B	B	other
chr11	45167401	45169600	2200	B	TSS	ENSG00000019485	PRDM11	chr11_2416	BTM	post-HSC	B	B	B
chr11	45825401	45829200	3800	B	TSS	ENSG00000181830	SLC35C1	chr11_2417	BTM	post-HSC	B	B	B
chr11	45868001	45870600	2600	B	TSS	ENSG00000121671	CRY2	chr11_2418	BTM	other	B	B	B
chr11	45938601	45941200	2600	B	TSS	ENSG00000121680	PEX16	chr11_2419	BTM	post-HSC	B	B	B
chr11	45943001	45946200	3200	B	TSS	ENSG00000165905	GYLTL1B	chr11_2420	BT-likely	other	B	B	other
chr11	45950201	45957600	7400	B	GENE_BODY	ENSG00000135365;ENSG00000165905	PHF21A;GYLTL1B	chr11_2421	BTM-likely	other	B	B	other
chr11	46139801	46144400	4600	B	TSS	ENSG00000135365	PHF21A	chr11_2422	BTM	post-HSC	B	B	B
chr11	46366601	46370800	4200	B	TSS	ENSG00000149091	DGKZ	chr11_2425	BTM	post-HSC	B	B	B
chr11	46401801	46403800	2000	B	TSS	ENSG00000110492	MDK	chr11_2428	BTM	other	B	B	B
chr11	46614201	46616200	2000	B	TSS	ENSG00000110497	AMBRA1	chr11_2429	BTM	other	B	other	B
chr11	46638001	46640600	2600	B	TSS	ENSG00000175224;ENSG00000180423	ATG13;HARBI1	chr11_2430	BTM	other	B	B	B
chr11	46721201	46723600	2400	B	TSS	ENSG00000175220;ENSG00000175213	ARHGAP1;ZNF408	chr11_2432	BTM	post-HSC	B	B	B
chr11	47197201	47199600	2400	B	TSS	ENSG00000149182	ARFGAP2	chr11_2434	BTM	post-HSC	B	B	B
chr11	47235401	47238400	3000	B	TSS	ENSG00000134574	DDB2	chr11_2436	BTM	post-HSC	B	B	B
chr11	47269201	47271400	2200	B	TSS	ENSG00000134575;ENSG00000025434	ACP2;NR1H3	chr11_2437	BTM-likely	other	B	other	B
chr11	47290201	47294600	4400	B	TSS	ENSG00000110514;ENSG00000256746	MADD;RP11-17G12.3	chr11_2439	BTM	post-HSC	B	B	B
chr11	47397401	47400800	3400	B	TSS	ENSG00000066336	SPI1	chr11_2441	BM	post-HSC	B	B	B
chr11	47420801	47423000	2200	B	TSS	ENSG00000264583	MIR4487	chr11_2443	BTM-likely	other	B	other	other
chr11	47428801	47431000	2200	B	TSS	ENSG00000255197;ENSG00000165915	RP11-750H9.5;SLC39A13	chr11_2444	BTM-likely	other	B	other	B
chr11	47446801	47449000	2200	B	TSS	ENSG00000165916	PSMC3	chr11_2445	BTM	other	B	B	B
chr11	47572801	47575600	2800	B	TSS	ENSG00000149187	CELF1	chr11_2451	BTM	other	B	B	B
chr11	47586401	47588400	2000	B	TSS	ENSG00000149187;ENSG00000213619;ENSG00000110536	CELF1;NDUFS3;PTPMT1	chr11_2452	BTM-likely	post-HSC	B	other	B
chr11	47599401	47601600	2200	B	TSS	ENSG00000123444;ENSG00000213619	KBTBD4;NDUFS3	chr11_2453	BTM	other	B	B	B
chr11	47662801	47664800	2000	B	TSS	ENSG00000109919	MTCH2	chr11_2455	BTM-likely	other	B	other	B
chr11	47786801	47790200	3400	B	TSS	ENSG00000109920	FNBP4	chr11_2456	BTM	post-HSC	B	B	B
chr11	47868601	47871000	2400	B	TSS	ENSG00000030066	NUP160	chr11_2457	BTM	other	B	other	B
chr11	48001401	48004000	2600	B	TSS	ENSG00000149177	PTPRJ	chr11_2458	BTM	other	B	B	B
chr11	48127401	48129400	2000	B	GENE_BODY	ENSG00000149177	PTPRJ	chr11_2466	BM-likely	other	B	other	other
chr11	57091401	57093800	2400	B	TSS	ENSG00000149115;ENSG00000254662	TNKS1BP1;RP11-872D17.4	chr11_2467	BTM	other	B	B	B
chr11	57102001	57104200	2200	B	TSS	ENSG00000149136	SSRP1	chr11_2468	BTM	other	B	other	B
chr11	57192201	57195200	3000	B	TSS	ENSG00000134802	SLC43A3	chr11_2469	BTM	other	B	other	other
chr11	57281001	57284000	3000	B	TSS	ENSG00000149150	SLC43A1	chr11_2471	BTM	post-HSC	B	B	B
chr11	57297201	57299200	2000	B	TSS	ENSG00000134809	TIMM10	chr11_2472	BTM-likely	other	B	other	B
chr11	57333201	57336200	3000	B	TSS	ENSG00000156587	UBE2L6	chr11_2473	BTM	post-HSC	B	B	B
chr11	57434001	57437000	3000	B	TSS	ENSG00000156599	ZDHHC5	chr11_2477	BTM	post-HSC	B	B	B
chr11	57478601	57481400	2800	B	TSS	ENSG00000254462;ENSG00000156603;ENSG00000213593	TMX2-CTNND1;MED19;TMX2	chr11_2478	BTM	post-HSC	B	B	B
chr11	57508201	57510400	2200	B	TSS	ENSG00000254732;ENSG00000211450	RP11-691N7.6;C11orf31	chr11_2479	BTM	other	B	B	B
chr11	57528801	57531400	2600	B	TSS	ENSG00000198561	CTNND1	chr11_2480	BM	post-HSC	other	other	other
chr11	58340401	58343800	3400	B	TSS	ENSG00000110031	LPXN	chr11_2482	BTM	post-HSC	B	B	B
chr11	58344201	58348600	4400	B	TSS	ENSG00000110031;ENSG00000186660;ENSG00000255073	LPXN;ZFP91;ZFP91-CNTF	chr11_2482	BTM	post-HSC	B	B	B
chr11	58867801	58870400	2600	B	INTERGENE	none	none	chr11_2484	BTM-likely	other	B	B	other
chr11	58873401	58876600	3200	B	TSS	ENSG00000189057	FAM111B	chr11_2485	BTM	other	B	B	B
chr11	58909401	58913800	4400	B	TSS	ENSG00000245571;ENSG00000255381;ENSG00000166801	AP001258.4;AP001258.5;FAM111A	chr11_2486	BTM	other	B	B	B
chr11	58939001	58941800	2800	B	TSS	ENSG00000110042	DTX4	chr11_2487	BTM-likely	other	B	B	other
chr11	58974401	58981200	6800	B	TSS	ENSG00000197629	MPEG1	chr11_2489	BM	other	B	B	other
chr11	59050401	59052600	2200	B	TSS	ENSG00000214797	RP11-1036E20.9	chr11_2491	BTM-likely	other	B	other	other
chr11	59317201	59319600	2400	B	INTERGENE	none	none	chr11_2492	BTM	post-HSC	B	B	B
chr11	59323201	59325600	2400	B	INTERGENE	none	none	chr11_2493	BTM-likely	other	B	other	B
chr11	59381601	59384400	2800	B	TSS	ENSG00000110048;ENSG00000255139	OSBP;AP000442.1	chr11_2494	BTM	other	B	B	B
chr11	59435401	59437800	2400	B	TSS	ENSG00000166889;ENSG00000255355	PATL1;AP000640.2	chr11_2495	BTM	post-HSC	B	B	B
chr11	59521601	59523800	2200	B	TSS	ENSG00000254477;ENSG00000166900	AP000640.10;STX3	chr11_2496	BTM	post-HSC	B	B	B
chr11	60145001	60147000	2000	B	TSS	ENSG00000166927;ENSG00000166928	MS4A7;MS4A14	chr11_2501	BM	other	other	other	other
chr11	60222601	60229800	7200	B	TSS	ENSG00000156738	MS4A1	chr11_2502	B	other	B	B	B
chr11	60609001	60611800	2800	B	TSS	ENSG00000255959;ENSG00000110104	RP11-804A23.2;CCDC86	chr11_2503	BTM	post-HSC	B	B	B
chr11	60672601	60675000	2400	B	TSS	ENSG00000110107;ENSG00000257052	PRPF19;RP11-881M11.2	chr11_2505	BTM	post-HSC	B	B	B
chr11	60680801	60683800	3000	B	TSS	ENSG00000110108;ENSG00000256944	TMEM109;RP11-881M11.1	chr11_2506	BTM	post-HSC	B	B	B
chr11	60717001	60720600	3600	B	TSS	ENSG00000110446	SLC15A3	chr11_2507	BTM-likely	other	B	B	other
chr11	60738001	60740600	2600	B	TSS	ENSG00000013725	CD6	chr11_2508	BT	other	B	B	other
chr11	60927801	60930200	2400	B	TSS	ENSG00000167987	VPS37C	chr11_2513	BTM-likely	other	B	other	B
chr11	61061201	61063400	2200	B	TSS	ENSG00000167992	VWCE	chr11_2515	BTM	post-HSC	B	other	B
chr11	61099201	61101600	2400	B	TSS	ENSG00000167986;ENSG00000149476	DDB1;DAK	chr11_2516	BTM	post-HSC	B	B	B
chr11	61120601	61130800	10200	B	TSS	ENSG00000162144;ENSG00000149483	CYB561A3;TMEM138	chr11_2517	BTM-likely	other	B	B	B
chr11	61158601	61161000	2400	B	TSS	ENSG00000187049	TMEM216	chr11_2518	BTM-likely	other	other	other	B
chr11	61196201	61198600	2400	B	TSS	ENSG00000256591;ENSG00000167985;ENSG00000149532	RP11-286N22.8;SDHAF2;CPSF7	chr11_2519	BTM	other	B	B	B
chr11	61559201	61561600	2400	B	TSS	ENSG00000134825;ENSG00000207601;ENSG00000168496;ENSG00000134824	TMEM258;MIR611;FEN1;FADS2	chr11_2521	BTM	other	B	B	B
chr11	61582201	61585000	2800	B	TSS	ENSG00000134824;ENSG00000149485;ENSG00000222326	FADS2;FADS1;MIR1908	chr11_2522	BTM	post-HSC	B	B	other
chr11	61594401	61597000	2600	B	TSS	ENSG00000134824;ENSG00000149485	FADS2;FADS1	chr11_2523	BTM	post-HSC	B	B	other
chr11	61647001	61649200	2200	B	TSS	ENSG00000221968	FADS3	chr11_2524	B	other	other	other	other
chr11	61657801	61660000	2200	B	TSS	ENSG00000221968	FADS3	chr11_2525	BTM-likely	other	B	B	B
chr11	61732401	61736200	3800	B	TSS	ENSG00000167996;ENSG00000269089	FTH1;AP003733.1	chr11_2528	BTM	post-HSC	B	B	B
chr11	61890801	61893200	2400	B	TSS	ENSG00000149503	INCENP	chr11_2530	BTM-likely	other	B	other	B
chr11	62306201	62315200	9000	B	TSS	ENSG00000124942;ENSG00000257058	AHNAK;RP11-864I4.4	chr11_2532	BTM	post-HSC	B	B	B
chr11	62340201	62342800	2600	B	TSS	ENSG00000254772	EEF1G	chr11_2534	BTM	post-HSC	B	B	B
chr11	62358201	62360200	2000	B	TSS	ENSG00000255508;ENSG00000149016	MIR3654;TUT1	chr11_2535	BTM	other	B	other	B
chr11	62366001	62370600	4600	B	TSS	ENSG00000149480	MTA2	chr11_2536	BTM	post-HSC	B	B	B
chr11	62378601	62380800	2200	B	TSS	ENSG00000149499;ENSG00000149489	EML3;ROM1	chr11_2537	BTM	other	B	other	B
chr11	62412601	62414600	2000	B	TSS	ENSG00000089597	GANAB	chr11_2539	BTM	other	B	other	B
chr11	62419601	62421600	2000	B	TSS	ENSG00000185085	INTS5	chr11_2540	BTM-likely	other	B	other	B
chr11	62431601	62434600	3000	B	TSS	ENSG00000255432;ENSG00000162194;ENSG00000214756;ENSG00000206597	RP11-831H9.11;C11orf48;METTL12;SNORA57	chr11_2541	BTM	other	B	B	B
chr11	62438201	62440400	2200	B	TSS	ENSG00000162194;ENSG00000204922	C11orf48;C11orf83	chr11_2542	BTM-likely	other	B	other	B
chr11	62475801	62478000	2200	B	TSS	ENSG00000168000	BSCL2	chr11_2545	BTM	other	B	other	B
chr11	62492201	62497800	5600	B	TSS	ENSG00000234857;ENSG00000214753;ENSG00000162222	HNRNPUL2-BSCL2;HNRNPUL2;TTC9C	chr11_2546	BTM	post-HSC	B	B	B
chr11	62553601	62555800	2200	B	TSS	ENSG00000269176;ENSG00000185475	RP11-727F15.12;TMEM179B	chr11_2550	BTM	other	B	B	B
chr11	62558201	62560200	2000	B	TSS	ENSG00000168569	TMEM223	chr11_2551	BTM	other	other	other	other
chr11	62571601	62574000	2400	B	TSS	ENSG00000162231	NXF1	chr11_2552	BTM	other	B	B	B
chr11	62597601	62600800	3200	B	TSS	ENSG00000162236;ENSG00000256690;ENSG00000133316	STX5;RP11-727F15.9;WDR74	chr11_2553	BTM	post-HSC	B	B	B
chr11	62606001	62610400	4400	B	TSS	ENSG00000133316;ENSG00000222328	WDR74;RNU2-2P	chr11_2554	BTM	post-HSC	B	B	B
chr11	62621401	62625200	3800	B	TSS	ENSG00000168003;ENSG00000255717	SLC3A2;SNHG1	chr11_2555	BTM	post-HSC	B	B	B
chr11	62647401	62650200	2800	B	TSS	ENSG00000168003	SLC3A2	chr11_2556	BTM	post-HSC	B	B	B
chr11	63448201	63450600	2400	B	TSS	ENSG00000133318	RTN3	chr11_2561	BTM	post-HSC	B	B	B
chr11	63534801	63537400	2600	B	TSS	ENSG00000188070;ENSG00000255651	C11orf95;RP11-466C23.4	chr11_2562	BTM	post-HSC	B	B	B
chr11	63580001	63582200	2200	B	TSS	ENSG00000168005	C11orf84	chr11_2563	BTM	other	B	B	B
chr11	63605201	63609200	4000	B	TSS	ENSG00000072518	MARK2	chr11_2564	BTM	post-HSC	B	B	B
chr11	63683401	63685800	2400	B	TSS	ENSG00000167771	RCOR2	chr11_2568	BT	other	other	B	B
chr11	63705201	63707600	2400	B	TSS	ENSG00000110583	NAA40	chr11_2569	BTM	post-HSC	B	B	B
chr11	63753001	63755200	2200	B	TSS	ENSG00000167770	OTUB1	chr11_2571	BTM	other	B	other	B
chr11	63766401	63768800	2400	B	TSS	ENSG00000133315;ENSG00000167770	MACROD1;OTUB1	chr11_2572	BTM-likely	other	other	B	B
chr11	63932401	63934400	2000	B	TSS	ENSG00000133315	MACROD1	chr11_2573	BTM-likely	other	other	other	B
chr11	63952001	63955200	3200	B	TSS	ENSG00000168439	STIP1	chr11_2574	BTM	post-HSC	B	B	B
chr11	63973001	63976400	3400	B	TSS	ENSG00000149781	FERMT3	chr11_2575	BTM	other	B	B	B
chr11	63992601	63995400	2800	B	TSS	ENSG00000149743;ENSG00000149761	TRPT1;NUDT22	chr11_2576	BTM	other	B	B	B
chr11	63997001	63999000	2000	B	TSS	ENSG00000149761;ENSG00000110011	NUDT22;DNAJC4	chr11_2577	BTM-likely	other	B	other	B
chr11	64001201	64003600	2400	B	TSS	ENSG00000256116;ENSG00000173511	RP11-783K16.14;VEGFB	chr11_2577	BTM-likely	other	B	other	B
chr11	64007401	64010400	3000	B	TSS	ENSG00000173486	FKBP2	chr11_2578	BTM	post-HSC	B	B	B
chr11	64012401	64015400	3000	B	TSS	ENSG00000173457;ENSG00000256940	PPP1R14B;RP11-783K16.5	chr11_2579	BTM	other	B	B	B
chr11	64018201	64020400	2200	B	TSS	ENSG00000149782	PLCB3	chr11_2580	BTM-likely	other	B	B	B
chr11	64036001	64039600	3600	B	TSS	ENSG00000173264;ENSG00000002330	GPR137;BAD	chr11_2581	BTM	post-HSC	B	B	B
chr11	64051401	64054000	2600	B	TSS	ENSG00000002330;ENSG00000173264	BAD;GPR137	chr11_2582	BTM	post-HSC	B	B	B
chr11	64071401	64074600	3200	B	TSS	ENSG00000173153	ESRRA	chr11_2583	BTM	post-HSC	B	B	B
chr11	64084001	64086800	2800	B	TSS	ENSG00000173113;ENSG00000126432	TRMT112;PRDX5	chr11_2584	BTM	other	B	B	B
chr11	64106801	64110600	3800	B	TSS	ENSG00000168071	CCDC88B	chr11_2585	BTM	other	B	other	other
chr11	64126001	64128200	2200	B	TSS	ENSG00000162302	RPS6KA4	chr11_2586	BTM	other	B	B	B
chr11	64215401	64217400	2000	B	TSS	ENSG00000181908	AP003774.4	chr11_2588	BTM-likely	other	B	other	other
chr11	64509201	64514200	5000	B	TSS	ENSG00000068831	RASGRP2	chr11_2589	BTM	post-HSC	B	B	other
chr11	64529601	64532800	3200	B	GENE_BODY	ENSG00000168066	SF1	chr11_2590	BTM-likely	other	B	B	other
chr11	64539001	64541200	2200	B	TSS	ENSG00000168066	SF1	chr11_2591	BTM-likely	other	B	other	other
chr11	64543801	64547600	3800	B	TSS	ENSG00000168066;ENSG00000269038	SF1;AP001462.6	chr11_2592	BTM	other	B	B	B
chr11	64567001	64571600	4600	B	TSS	ENSG00000168067	MAP4K2	chr11_2593	BTM	post-HSC	B	B	B
chr11	64618201	64621800	3600	B	GENE_BODY	ENSG00000110047	EHD1	chr11_2595	BTM	other	B	B	other
chr11	64626001	64628000	2000	B	TSS	ENSG00000110047	EHD1	chr11_2595	BTM	other	B	B	other
chr11	64631401	64634000	2600	B	GENE_BODY	ENSG00000110047	EHD1	chr11_2595	BTM	other	B	B	other
chr11	64636601	64639600	3000	B	GENE_BODY	ENSG00000110047	EHD1	chr11_2596	BTM	post-HSC	B	B	B
chr11	64641801	64648600	6800	B	TSS	ENSG00000110047	EHD1	chr11_2596	BTM	post-HSC	B	B	B
chr11	64683401	64685800	2400	B	TSS	ENSG00000110046;ENSG00000068971	ATG2A;PPP2R5B	chr11_2597	BTM	other	B	B	B
chr11	64691201	64693200	2000	B	TSS	ENSG00000068971	PPP2R5B	chr11_2598	BTM-likely	other	B	other	B
chr11	64780601	64782600	2000	B	TSS	ENSG00000213465;ENSG00000273003	ARL2;RP11-399J13.3	chr11_2600	BTM-likely	other	B	other	B
chr11	64850601	64852800	2200	B	TSS	ENSG00000146670;ENSG00000162300	CDCA5;ZFPL1	chr11_2603	BTM	other	other	other	B
chr11	64879001	64881200	2200	B	TSS	ENSG00000149809;ENSG00000254501	TM7SF2;AP003068.9	chr11_2604	BTM	other	B	B	B
chr11	64888401	64890800	2400	B	TSS	ENSG00000149806;ENSG00000149792	FAU;MRPL49	chr11_2606	BTM	other	B	B	B
chr11	64897401	64903800	6400	B	TSS	ENSG00000162298	SYVN1	chr11_2607	BTM	post-HSC	B	B	B
chr11	64947801	64950600	2800	B	TSS	ENSG00000254614;ENSG00000014216	AP003068.23;CAPN1	chr11_2608	BTM	post-HSC	B	B	B
chr11	65028601	65030600	2000	B	TSS	ENSG00000014138	POLA2	chr11_2609	BTM	other	B	B	B
chr11	65100801	65102800	2000	B	TSS	ENSG00000133884	DPF2	chr11_2612	BTM-likely	other	B	B	B
chr11	65121601	65123600	2000	B	TSS	ENSG00000173825	TIGD3	chr11_2613	BTM-likely	other	other	other	B
chr11	65183601	65199000	15400	B	TSS	ENSG00000245532	NEAT1	chr11_2616	BTM	post-HSC	B	B	B
chr11	65207801	65210000	2200	B	GENE_BODY	ENSG00000245532	NEAT1	chr11_2617	BTM-likely	other	B	other	other
chr11	65263801	65275400	11600	B	TSS	ENSG00000251562;ENSG00000270117	MALAT1;AP000769.7	chr11_2621	BTM	post-HSC	B	B	B
chr11	65290201	65294000	3800	B	TSS	ENSG00000142186	SCYL1	chr11_2622	BTM	post-HSC	other	other	B
chr11	65307001	65309200	2200	B	TSS	ENSG00000168056	LTBP3	chr11_2623	BTM-likely	other	B	other	B
chr11	65313401	65315400	2000	B	TSS	ENSG00000168056	LTBP3	chr11_2624	BTM-likely	other	B	B	other
chr11	65336201	65345600	9400	B	TSS	ENSG00000260233;ENSG00000173465;ENSG00000176973;ENSG00000173442	SSSCA1-AS1;SSSCA1;FAM89B;EHBP1L1	chr11_2627	BTM	post-HSC	B	B	B
chr11	65378801	65384600	5800	B	TSS	ENSG00000173327;ENSG00000197136	MAP3K11;PCNXL3	chr11_2629	BTM	post-HSC	B	B	B
chr11	65405001	65410000	5000	B	TSS	ENSG00000213445	SIPA1	chr11_2630	BTM	post-HSC	B	B	other
chr11	65419401	65421400	2000	B	GENE_BODY	ENSG00000173039	RELA	chr11_2631	BTM-likely	other	other	other	B
chr11	65429001	65432000	3000	B	TSS	ENSG00000173039	RELA	chr11_2632	BTM	post-HSC	B	B	B
chr11	65478601	65480600	2000	B	TSS	ENSG00000172977	KAT5	chr11_2633	BTM-likely	other	B	other	B
chr11	65547001	65549400	2400	B	TSS	ENSG00000254470;ENSG00000175827	AP5B1;AP001266.1	chr11_2635	BTM	other	B	B	B
chr11	65623401	65629400	6000	B	TSS	ENSG00000172757;ENSG00000172732	CFL1;MUS81	chr11_2639	BTM	post-HSC	B	B	B
chr11	65655001	65660000	5000	B	TSS	ENSG00000172500;ENSG00000175602	FIBP;CCDC85B	chr11_2642	BTM	post-HSC	B	B	B
chr11	65685001	65688400	3400	B	TSS	ENSG00000175573;ENSG00000175550	C11orf68;DRAP1	chr11_2644	BTM	post-HSC	B	B	B
chr11	65728401	65730600	2200	B	TSS	ENSG00000175467	SART1	chr11_2645	BTM	other	B	B	B
chr11	65768401	65771000	2600	B	TSS	ENSG00000175376;ENSG00000175334	EIF1AD;BANF1	chr11_2646	BTM	post-HSC	B	B	B
chr11	65818801	65821200	2400	B	TSS	ENSG00000087365;ENSG00000238752	SF3B2;snoU13	chr11_2648	BTM	other	B	B	B
chr11	65836601	65840200	3600	B	TSS	ENSG00000175115;ENSG00000255038	PACS1;RP11-1167A19.2	chr11_2649	BTM	post-HSC	B	B	B
chr11	65879401	65881600	2200	B	GENE_BODY	ENSG00000175115	PACS1	chr11_2652	BTM-likely	other	other	other	other
chr11	66024201	66026400	2200	B	TSS	ENSG00000174996	KLC2	chr11_2653	BTM	other	B	B	B
chr11	66034401	66037400	3000	B	TSS	ENSG00000254762;ENSG00000174903	RP11-867G23.2;RAB1B	chr11_2654	BTM	post-HSC	B	B	B
chr11	66055401	66057800	2400	B	TSS	ENSG00000174851	YIF1A	chr11_2655	BTM	other	B	B	B
chr11	66079201	66081200	2000	B	TSS	ENSG00000254458	RP11-867G23.13	chr11_2656	BTM-likely	other	other	other	other
chr11	66084201	66086200	2000	B	TSS	ENSG00000174807	CD248	chr11_2656	BTM-likely	other	other	other	other
chr11	66114001	66116000	2000	B	TSS	ENSG00000174684;ENSG00000255468	B3GNT1;RP11-867G23.8	chr11_2658	BTM	other	B	other	B
chr11	66138401	66140400	2000	B	TSS	ENSG00000174669	SLC29A2	chr11_2659	BTM	post-HSC	other	other	other
chr11	66232601	66235400	2800	B	TSS	ENSG00000174547;ENSG00000174516	MRPL11;PELI3	chr11_2660	BTM-likely	other	B	B	B
chr11	66246601	66248600	2000	B	TSS	ENSG00000255517;ENSG00000254986	CTD-3074O7.5;DPP3	chr11_2661	BTM-likely	other	B	other	B
chr11	66311001	66314600	3600	B	TSS	ENSG00000248746;ENSG00000174165	ACTN3;ZDHHC24	chr11_2662	BTM	other	B	B	B
chr11	66383001	66387000	4000	B	TSS	ENSG00000239306;ENSG00000248643;ENSG00000173933	RBM14;RBM14-RBM4;RBM4	chr11_2663	BTM	post-HSC	B	B	B
chr11	66405201	66409600	4400	B	TSS	ENSG00000173933	RBM4	chr11_2664	BTM	post-HSC	B	B	B
chr11	66443401	66446200	2800	B	TSS	ENSG00000173914	RBM4B	chr11_2665	BTM-likely	other	B	other	B
chr11	66511401	66513400	2000	B	TSS	ENSG00000173715	C11orf80	chr11_2667	BTM-likely	other	B	B	B
chr11	66609401	66612000	2600	B	TSS	ENSG00000173653	RCE1	chr11_2668	BTM	post-HSC	B	B	B
chr11	66623001	66625200	2200	B	TSS	ENSG00000173621	LRFN4	chr11_2669	BTM	post-HSC	B	B	B
chr11	66885001	66889400	4400	B	TSS	ENSG00000173120	KDM2A	chr11_2671	BTM	post-HSC	B	B	B
chr11	67006601	67010400	3800	B	TSS	ENSG00000173120	KDM2A	chr11_2672	BTM	post-HSC	B	B	B
chr11	67033401	67041600	8200	B	TSS	ENSG00000173020	ADRBK1	chr11_2673	BTM	post-HSC	B	B	B
chr11	67044201	67046600	2400	B	GENE_BODY	ENSG00000173020	ADRBK1	chr11_2673	BTM	post-HSC	B	B	B
chr11	67055001	67058000	3000	B	TSS	ENSG00000172932	ANKRD13D	chr11_2673	BTM	post-HSC	B	B	B
chr11	67084201	67086200	2000	B	INTERGENE	none	none	chr11_2675	BTM-likely	other	B	B	B
chr11	67118401	67122400	4000	B	TSS	ENSG00000175482	POLD4	chr11_2676	BTM-likely	other	B	B	B
chr11	67138201	67142200	4000	B	TSS	ENSG00000256514;ENSG00000175505	AP003419.11;CLCF1	chr11_2677	BTM	other	B	B	B
chr11	67158401	67160400	2000	B	TSS	ENSG00000172613	RAD9A	chr11_2678	BTM	other	B	other	B
chr11	67167601	67178200	10600	B	TSS	ENSG00000172531;ENSG00000175463	PPP1CA;TBC1D10C	chr11_2679	BTM	other	B	B	B
chr11	67182401	67189200	6800	B	TSS	ENSG00000172531;ENSG00000172508	PPP1CA;CARNS1	chr11_2680	BTM-likely	other	B	B	other
chr11	67195001	67197200	2200	B	TSS	ENSG00000175634	RPS6KB2	chr11_2681	BTM	other	B	other	B
chr11	67201801	67207200	5400	B	TSS	ENSG00000255949;ENSG00000213402	AP003419.16;PTPRCAP	chr11_2682	BTM-likely	other	B	B	B
chr11	67210201	67212800	2600	B	TSS	ENSG00000172725	CORO1B	chr11_2683	BTM-likely	other	B	B	B
chr11	67226201	67228200	2000	B	TSS	ENSG00000269913	CTC-1337H24.1	chr11_2684	B	other	other	other	other
chr11	67235201	67237400	2200	B	TSS	ENSG00000172663	TMEM134	chr11_2685	BTM	other	B	B	B
chr11	67249601	67253200	3600	B	TSS	ENSG00000110711	AIP	chr11_2686	BTM	other	B	B	B
chr11	67271201	67276800	5600	B	TSS	ENSG00000110697;ENSG00000167797	PITPNM1;CDK2AP2	chr11_2687	BTM	other	B	B	B
chr11	67350401	67352600	2200	B	TSS	ENSG00000084207	GSTP1	chr11_2688	BTM-likely	other	B	B	B
chr11	67396601	67398600	2000	B	TSS	ENSG00000167799	NUDT8	chr11_2689	BTM-likely	other	B	B	B
chr11	67412201	67418800	6600	B	TSS	ENSG00000132744	ACY3	chr11_2690	BTM-likely	other	other	other	other
chr11	67572201	67574200	2000	B	TSS	ENSG00000160172	FAM86C2P	chr11_2691	BTM	other	B	B	B
chr11	67769201	67772200	3000	B	TSS	ENSG00000110057	UNC93B1	chr11_2692	BTM-likely	other	B	B	B
chr11	67776001	67778200	2200	B	TSS	ENSG00000006534	ALDH3B1	chr11_2693	BM	other	B	other	other
chr11	67797001	67799200	2200	B	TSS	ENSG00000255306;ENSG00000110717	RP5-901A4.1;NDUFS8	chr11_2694	BTM-likely	other	B	other	B
chr11	67805801	67809000	3200	B	TSS	ENSG00000110719	TCIRG1	chr11_2695	BTM	other	B	B	B
chr11	67887401	67890000	2600	B	TSS	ENSG00000255236;ENSG00000110721	CTD-2655K5.1;CHKA	chr11_2696	BTM	other	B	B	B
chr11	67979001	67982400	3400	B	TSS	ENSG00000110066	SUV420H1	chr11_2697	BTM	post-HSC	B	B	B
chr11	68037601	68041400	3800	B	TSS	ENSG00000171067	C11orf24	chr11_2699	BTM-likely	other	B	B	B
chr11	68137601	68139600	2000	B	GENE_BODY	ENSG00000162337	LRP5	chr11_2701	B	other	other	other	other
chr11	68227201	68230400	3200	B	TSS	ENSG00000110075	PPP6R3	chr11_2702	BTM	post-HSC	B	B	B
chr11	68606001	68612000	6000	B	TSS	ENSG00000110090	CPT1A	chr11_2705	BTM	post-HSC	B	B	B
chr11	68670401	68672800	2400	B	TSS	ENSG00000132740;ENSG00000197345	IGHMBP2;MRPL21	chr11_2706	BTM	post-HSC	B	other	B
chr11	68815801	68817800	2000	B	TSS	ENSG00000162341	TPCN2	chr11_2708	BTM-likely	other	B	other	other
chr11	69063401	69066600	3200	B	GENE_BODY	ENSG00000172927	MYEOV	chr11_2710	BTM-likely	other	B	other	B
chr11	69455201	69458400	3200	B	TSS	ENSG00000110092	CCND1	chr11_2713	BTM	other	B	B	B
chr11	70048801	70051000	2200	B	TSS	ENSG00000168040	FADD	chr11_2715	BTM	other	B	B	B
chr11	70115801	70118000	2200	B	TSS	ENSG00000131626	PPFIA1	chr11_2717	BTM	other	B	B	B
chr11	70243401	70245600	2200	B	TSS	ENSG00000085733;ENSG00000246889	CTTN;AP000487.5	chr11_2719	BTM-likely	other	other	B	B
chr11	71158601	71160800	2200	B	TSS	ENSG00000172893;ENSG00000254682	DHCR7;RP11-660L16.2	chr11_2720	BTM	other	B	other	B
chr11	71163001	71165400	2400	B	TSS	ENSG00000172890;ENSG00000172893	NADSYN1;DHCR7	chr11_2721	BTM	other	B	B	B
chr11	71497201	71499400	2200	B	TSS	ENSG00000158483	FAM86C1	chr11_2722	BTM-likely	other	B	B	B
chr11	71638401	71643000	4600	B	TSS	ENSG00000137522;ENSG00000254469	RNF121;RP11-849H4.2	chr11_2723	BTM	post-HSC	B	B	B
chr11	71748801	71754000	5200	B	TSS	ENSG00000137497	NUMA1	chr11_2724	BTM	post-HSC	B	B	B
chr11	71790201	71792600	2400	B	TSS	ENSG00000137497;ENSG00000184154	NUMA1;LRTOMT	chr11_2726	BTM-likely	other	B	other	B
chr11	71822601	71824600	2000	B	TSS	ENSG00000110200	ANAPC15	chr11_2728	BTM-likely	other	other	other	B
chr11	71932201	71937000	4800	B	TSS	ENSG00000165458	INPPL1	chr11_2731	BTM	post-HSC	B	B	B
chr11	72431201	72434000	2800	B	TSS	ENSG00000186635	ARAP1	chr11_2734	BTM	other	B	B	B
chr11	72447401	72453000	5600	B	GENE_BODY	ENSG00000186635	ARAP1	chr11_2735	BTM-likely	other	B	B	other
chr11	72461601	72464400	2800	B	TSS	ENSG00000186635	ARAP1	chr11_2736	BTM	other	B	B	other
chr11	72491601	72493600	2000	B	TSS	ENSG00000214530	STARD10	chr11_2737	BTM-likely	other	other	other	B
chr11	72523601	72527800	4200	B	TSS	ENSG00000168010	ATG16L2	chr11_2739	BTM	post-HSC	B	B	B
chr11	72850201	72855200	5000	B	TSS	ENSG00000137478	FCHSD2	chr11_2741	BTM	post-HSC	B	B	B
chr11	73086801	73100200	13400	B	TSS	ENSG00000054967	RELT	chr11_2746	BTM	other	B	B	B
chr11	73308201	73310400	2200	B	TSS	ENSG00000054965	FAM168A	chr11_2747	BTM	other	B	other	B
chr11	73470401	73473000	2600	B	TSS	ENSG00000175582;ENSG00000256034	RAB6A;RP11-707G14.1	chr11_2748	BTM	post-HSC	B	B	B
chr11	73586801	73588800	2000	B	TSS	ENSG00000181924;ENSG00000175575	COA4;PAAF1	chr11_2750	BTM	other	B	other	B
chr11	73689601	73695600	6000	B	TSS	ENSG00000175567	UCP2	chr11_2751	BTM	post-HSC	B	B	B
chr11	73880801	73883400	2600	B	TSS	ENSG00000168014;ENSG00000214517	C2CD3;PPME1	chr11_2753	BTM	post-HSC	B	B	B
chr11	74108201	74110400	2200	B	TSS	ENSG00000165434;ENSG00000254631;ENSG00000264402	PGM2L1;RP11-702H23.4;MIR548AL	chr11_2754	BTM	other	B	B	B
chr11	74459001	74461400	2400	B	TSS	ENSG00000166439	RNF169	chr11_2759	BTM	other	B	B	B
chr11	74659401	74665600	6200	B	TSS	ENSG00000166435;ENSG00000118363	XRRA1;SPCS2	chr11_2760	BTM	other	B	B	B
chr11	75110401	75112600	2200	B	TSS	ENSG00000149273;ENSG00000206941	RPS3;SNORD15A	chr11_2765	BTM	other	B	other	B
chr11	75234801	75237800	3000	B	TSS	ENSG00000158555	GDPD5	chr11_2766	BTM	other	B	other	other
chr11	75525001	75529400	4400	B	TSS	ENSG00000198382;ENSG00000255507	UVRAG;RP11-535A19.2	chr11_2770	BTM	post-HSC	B	B	B
chr11	75534601	75536600	2000	B	GENE_BODY	ENSG00000198382	UVRAG	chr11_2771	BM-likely	other	other	other	other
chr11	75945201	75948000	2800	B	INTERGENE	none	none	chr11_2773	BTM	post-HSC	B	B	B
chr11	76090601	76093400	2800	B	TSS	ENSG00000137492;ENSG00000179240	PRKRIR;RP11-111M22.2	chr11_2774	BTM	post-HSC	B	B	B
chr11	76154601	76157400	2800	B	TSS	ENSG00000255135;ENSG00000158636	RP11-111M22.3;C11orf30	chr11_2775	BTM	post-HSC	B	B	B
chr11	76380601	76384400	3800	B	TSS	ENSG00000137507	LRRC32	chr11_2776	BM-likely	other	B	other	other
chr11	76776801	76778800	2000	B	TSS	ENSG00000149260	CAPN5	chr11_2780	BTM	other	B	other	other
chr11	77183801	77186000	2200	B	TSS	ENSG00000149269;ENSG00000268635	PAK1;DKFZP434E1119	chr11_2782	BTM	other	B	B	B
chr11	77299801	77301800	2000	B	TSS	ENSG00000178301	AQP11	chr11_2783	BTM-likely	other	B	B	other
chr11	77347601	77349600	2000	B	TSS	ENSG00000074201	CLNS1A	chr11_2784	BTM-likely	other	B	other	B
chr11	77530001	77533000	3000	B	TSS	ENSG00000087884;ENSG00000048649	AAMDC;RSF1	chr11_2785	BTM	post-HSC	B	B	B
chr11	77789201	77791600	2400	B	TSS	ENSG00000259112;ENSG00000151366	NDUFC2-KCTD14;NDUFC2	chr11_2787	BTM	other	B	B	B
chr11	77898601	77901000	2400	B	TSS	ENSG00000188997;ENSG00000118369	KCTD21;USP35	chr11_2789	BTM	other	B	B	B
chr11	78127401	78130000	2600	B	TSS	ENSG00000033327	GAB2	chr11_2793	BTM	post-HSC	B	B	B
chr11	78284401	78286800	2400	B	TSS	ENSG00000137513	NARS2	chr11_2796	BTM	post-HSC	B	other	B
chr11	79150201	79153000	2800	B	TSS	ENSG00000149256	TENM4	chr11_2797	B	other	other	other	other
chr11	82609601	82613400	3800	B	TSS	ENSG00000137509;ENSG00000165490	PRCP;C11orf82	chr11_2799	BTM	post-HSC	B	B	B
chr11	82681201	82683600	2400	B	TSS	ENSG00000137509	PRCP	chr11_2800	BTM-likely	other	other	other	other
chr11	82773201	82776400	3200	B	GENE_BODY	ENSG00000137502	RAB30	chr11_2802	BT-likely	other	B	other	B
chr11	82779401	82785000	5600	B	TSS	ENSG00000137502;ENSG00000246067	RAB30;RAB30-AS1	chr11_2803	BTM	other	B	B	B
chr11	82826801	82829000	2200	B	INTERGENE	none	none	chr11_2804	BTM-likely	other	B	other	B
chr11	82866601	82872200	5600	B	TSS	ENSG00000165494	PCF11	chr11_2805	BTM	post-HSC	B	B	B
chr11	82881401	82883400	2000	B	TSS	ENSG00000165494	PCF11	chr11_2806	BTM-likely	other	other	other	other
chr11	82903601	82906600	3000	B	TSS	ENSG00000247137;ENSG00000137494	RP11-727A23.5;ANKRD42	chr11_2807	BTM	post-HSC	B	B	B
chr11	82995601	82998000	2400	B	TSS	ENSG00000255234;ENSG00000137500	RP11-727A23.10;CCDC90B	chr11_2808	BTM	post-HSC	B	B	B
chr11	85338201	85340600	2400	B	TSS	ENSG00000150672;ENSG00000171204	DLG2;TMEM126B	chr11_2811	BTM	post-HSC	B	B	B
chr11	85373001	85376800	3800	B	TSS	ENSG00000137504	CREBZF	chr11_2813	BTM	post-HSC	B	B	B
chr11	85520601	85522800	2200	B	TSS	ENSG00000137501	SYTL2	chr11_2814	BTM-likely	other	other	other	other
chr11	85776401	85781400	5000	B	TSS	ENSG00000073921	PICALM	chr11_2816	BTM	post-HSC	B	B	B
chr11	85954801	85959000	4200	B	TSS	ENSG00000074266	EED	chr11_2818	BTM	post-HSC	B	B	B
chr11	85959601	85962600	3000	B	GENE_BODY	ENSG00000074266	EED	chr11_2819	B	other	other	other	other
chr11	88069601	88072000	2400	B	TSS	ENSG00000109861	CTSC	chr11_2825	BTM	post-HSC	B	B	B
chr11	89954001	89957200	3200	B	TSS	ENSG00000110172	CHORDC1	chr11_2826	BTM	other	B	B	B
chr11	92929801	92932000	2200	B	TSS	ENSG00000180773	SLC36A4	chr11_2827	BTM	other	B	B	B
chr11	93275201	93277200	2000	B	TSS	ENSG00000166002	SMCO4	chr11_2830	BTM-likely	other	other	other	B
chr11	93471801	93475800	4000	B	TSS	ENSG00000166012;ENSG00000182919	TAF1D;C11orf54	chr11_2832	BTM	post-HSC	B	B	B
chr11	93516601	93519200	2600	B	TSS	ENSG00000166012;ENSG00000042429	TAF1D;MED17	chr11_2833	BTM	post-HSC	B	B	B
chr11	93861201	93863800	2600	B	TSS	ENSG00000110218	PANX1	chr11_2834	BTM	post-HSC	B	B	B
chr11	94225801	94228000	2200	B	TSS	ENSG00000020922;ENSG00000168876	MRE11A;ANKRD49	chr11_2835	BTM	other	B	B	B
chr11	94276601	94278600	2000	B	TSS	ENSG00000134627;ENSG00000196371	PIWIL4;FUT4	chr11_2836	BTM	other	B	B	other
chr11	94705601	94707600	2000	B	TSS	ENSG00000150316;ENSG00000186280	CWC15;KDM4D	chr11_2840	BTM-likely	other	other	other	B
chr11	94799601	94803200	3600	B	TSS	ENSG00000180771;ENSG00000271885	SRSF8;SRSF8	chr11_2841	BTM	post-HSC	B	B	B
chr11	94821801	94824400	2600	B	TSS	ENSG00000149218	ENDOD1	chr11_2842	BTM-likely	post-HSC	B	B	B
chr11	94883201	94885200	2000	B	TSS	ENSG00000245552	RP11-712B9.2	chr11_2843	BTM-likely	other	B	B	other
chr11	94961801	94966400	4600	B	TSS	ENSG00000149212;ENSG00000245552	SESN3;RP11-712B9.2	chr11_2844	BTM	post-HSC	B	B	other
chr11	95521601	95525200	3600	B	TSS	ENSG00000166037;ENSG00000077458	CEP57;FAM76B	chr11_2845	BTM	post-HSC	B	B	B
chr11	95990801	95993000	2200	B	GENE_BODY	ENSG00000184384	MAML2	chr11_2850	BTM-likely	other	other	B	other
chr11	96072001	96077000	5000	B	TSS	ENSG00000184384;ENSG00000266192	MAML2;MIR1260B	chr11_2851	BTM	post-HSC	B	B	B
chr11	96122001	96124200	2200	B	TSS	ENSG00000183340;ENSG00000149231	JRKL;CCDC82	chr11_2852	BTM	post-HSC	B	B	B
chr11	100557401	100559400	2000	B	TSS	ENSG00000165895;ENSG00000248027	ARHGAP42;CTD-2383M3.1	chr11_2855	BTM-likely	other	other	other	B
chr11	102164401	102166400	2000	B	TSS	ENSG00000243777	RP11-864G5.1	chr11_2856	BT-likely	other	other	other	other
chr11	102187001	102193600	6600	B	TSS	ENSG00000023445	BIRC3	chr11_2857	BTM	other	B	B	B
chr11	102216601	102219600	3000	B	TSS	ENSG00000110330	BIRC2	chr11_2858	BTM	post-HSC	B	B	B
chr11	102320601	102324600	4000	B	TSS	ENSG00000152558;ENSG00000255337	TMEM123;RP11-315O6.1	chr11_2859	BTM	post-HSC	B	B	B
chr11	102961601	102963600	2000	B	TSS	ENSG00000137692	DCUN1D5	chr11_2862	BTM	other	B	B	B
chr11	103768001	103770400	2400	B	INTERGENE	none	none	chr11_2863	B	other	other	other	other
chr11	103773801	103776000	2200	B	INTERGENE	none	none	chr11_2864	B	other	other	other	other
chr11	104033201	104035400	2200	B	TSS	ENSG00000170962	PDGFD	chr11_2865	BM-likely	other	other	B	other
chr11	104786601	104789800	3200	B	TSS	ENSG00000235505	RP11-693N9.2	chr11_2866	BTM-likely	other	other	other	other
chr11	104837001	104840000	3000	B	TSS	ENSG00000196954	CASP4	chr11_2867	BTM	other	B	other	B
chr11	104903201	104906200	3000	B	TSS	ENSG00000137752	CASP1	chr11_2868	BTM	other	B	B	B
chr11	104913601	104916600	3000	B	TSS	ENSG00000204397	CARD16	chr11_2869	BTM	post-HSC	B	B	B
chr11	105946801	105949600	2800	B	TSS	ENSG00000182359;ENSG00000149313	KBTBD3;AASDHPPT	chr11_2871	BTM	post-HSC	B	B	B
chr11	107728001	107731000	3000	B	TSS	ENSG00000110660	SLC35F2	chr11_2872	BTM	post-HSC	B	B	B
chr11	107879201	107881400	2200	B	TSS	ENSG00000166266	CUL5	chr11_2874	BTM	other	B	B	B
chr11	108091401	108097200	5800	B	TSS	ENSG00000149311;ENSG00000149308	ATM;NPAT	chr11_2876	BTM	post-HSC	B	B	B
chr11	108337001	108339000	2000	B	TSS	ENSG00000166323	C11orf65	chr11_2877	BTM-likely	other	B	other	B
chr11	110165801	110168000	2200	B	TSS	ENSG00000137710	RDX	chr11_2882	BTM-likely	post-HSC	B	other	B
chr11	110300001	110302400	2400	B	TSS	ENSG00000137714	FDX1	chr11_2885	BTM	post-HSC	B	B	B
chr11	110582001	110584200	2200	B	TSS	ENSG00000137727	ARHGAP20	chr11_2886	BM-likely	other	B	B	other
chr11	111233601	111235600	2000	B	TSS	ENSG00000110777	POU2AF1	chr11_2888	B	other	B	B	other
chr11	111237801	111240200	2400	B	GENE_BODY	ENSG00000110777	POU2AF1	chr11_2889	B	other	other	other	other
chr11	111242001	111251200	9200	B	TSS	ENSG00000110777	POU2AF1	chr11_2890	BT-likely	other	B	B	B
chr11	111269001	111271000	2000	B	TSS	ENSG00000110777	POU2AF1	chr11_2891	B	other	other	other	other
chr11	111472201	111474800	2600	B	TSS	ENSG00000170145	SIK2	chr11_2893	BTM	post-HSC	B	B	B
chr11	111635801	111638000	2200	B	TSS	ENSG00000137713	PPP2R1B	chr11_2894	BTM	other	B	B	B
chr11	111894201	111897000	2800	B	TSS	ENSG00000150768	DLAT	chr11_2898	BTM	post-HSC	B	B	B
chr11	111956401	111958600	2200	B	TSS	ENSG00000150779;ENSG00000204370;ENSG00000255292	TIMM8B;SDHD;SDHD	chr11_2900	BTM	other	B	other	B
chr11	112096401	112098400	2000	B	TSS	ENSG00000150787	PTS	chr11_2902	BTM-likely	other	other	other	B
chr11	113745001	113747400	2400	B	TSS	ENSG00000048028	USP28	chr11_2904	BTM-likely	other	B	B	B
chr11	113929801	113932400	2600	B	TSS	ENSG00000109906	ZBTB16	chr11_2905	BTM	post-HSC	other	other	other
chr11	114270001	114272800	2800	B	TSS	ENSG00000255663;ENSG00000180425;ENSG00000076053	RP11-212D19.4;C11orf71;RBM7	chr11_2906	BTM	post-HSC	B	B	B
chr11	116642401	116644800	2400	B	TSS	ENSG00000137656;ENSG00000226645	BUD13;AP006216.10	chr11_2909	BTM	other	B	B	B
chr11	116657601	116659600	2000	B	TSS	ENSG00000109917	ZNF259	chr11_2910	BTM-likely	other	B	other	B
chr11	116799601	116803200	3600	B	GENE_BODY	ENSG00000160584	SIK3	chr11_2911	BTM-likely	other	B	other	other
chr11	116965801	116970000	4200	B	TSS	ENSG00000160584;ENSG00000224077	SIK3;AP000936.4	chr11_2913	BTM	post-HSC	B	B	B
chr11	117014201	117016800	2600	B	TSS	ENSG00000168092;ENSG00000254678	PAFAH1B2;RP11-109L13.5	chr11_2914	BTM	post-HSC	B	B	B
chr11	117048801	117052000	3200	B	TSS	ENSG00000149577	SIDT2	chr11_2915	BTM	other	B	B	B
chr11	117056601	117058800	2200	B	TSS	ENSG00000149577	SIDT2	chr11_2916	BM	other	other	other	other
chr11	117100601	117104400	3800	B	TSS	ENSG00000160613;ENSG00000167257	PCSK7;RNF214	chr11_2917	BTM	post-HSC	B	B	B
chr11	117685201	117688600	3400	B	TSS	ENSG00000177103	DSCAML1	chr11_2920	BTM-likely	other	B	other	other
chr11	117856201	117861000	4800	B	TSS	ENSG00000110324	IL10RA	chr11_2922	BTM	other	B	B	B
chr11	118271201	118273800	2600	B	TSS	ENSG00000254873;ENSG00000167283	RP11-770J1.5;ATP5L	chr11_2929	BTM	other	B	B	B
chr11	118304801	118310000	5200	B	TSS	ENSG00000118058;ENSG00000255384	KMT2A;RP11-770J1.4	chr11_2930	BTM	post-HSC	B	B	B
chr11	118400801	118402800	2000	B	TSS	ENSG00000255435;ENSG00000149582	RP11-770J1.3;TMEM25	chr11_2931	BTM-likely	post-HSC	B	other	B
chr11	118442201	118444800	2600	B	TSS	ENSG00000118096;ENSG00000095139	IFT46;ARCN1	chr11_2932	BTM	other	B	B	B
chr11	118478201	118482000	3800	B	TSS	ENSG00000019144	PHLDB1	chr11_2933	BTM-likely	other	B	B	other
chr11	118656601	118664200	7600	B	TSS	ENSG00000110367	DDX6	chr11_2936	BTM	post-HSC	B	B	B
chr11	118754001	118760400	6400	B	TSS	ENSG00000160683;ENSG00000245869	CXCR5;RP11-158I9.5	chr11_2937	BM-likely	other	B	B	other
chr11	118765001	118768000	3000	B	GENE_BODY	ENSG00000160683;ENSG00000186174	CXCR5;BCL9L	chr11_2939	BTM-likely	other	B	B	other
chr11	118793401	118797600	4200	B	TSS	ENSG00000186174;ENSG00000110375	BCL9L;UPK2	chr11_2941	BTM	post-HSC	B	B	B
chr11	118798601	118801400	2800	B	GENE_BODY	ENSG00000110375	UPK2	chr11_2942	BTM	post-HSC	B	B	B
chr11	118867601	118869800	2200	B	TSS	ENSG00000186166;ENSG00000255121	CCDC84;RP11-110I1.12	chr11_2943	BTM	other	B	other	B
chr11	118887801	118890800	3000	B	TSS	ENSG00000118181;ENSG00000196655;ENSG00000266398	RPS25;TRAPPC4;MIR3656	chr11_2944	BTM	post-HSC	B	B	B
chr11	118926601	118929000	2400	B	TSS	ENSG00000149428	HYOU1	chr11_2946	BTM	other	B	B	B
chr11	118937401	118939600	2200	B	TSS	ENSG00000272186;ENSG00000160695	RP11-110I1.13;VPS11	chr11_2947	BTM-likely	other	B	other	B
chr11	118963801	118966800	3000	B	TSS	ENSG00000188486	H2AFX	chr11_2950	BTM	other	B	B	B
chr11	118971001	118974000	3000	B	TSS	ENSG00000172269;ENSG00000172375	DPAGT1;C2CD2L	chr11_2951	BTM	post-HSC	B	B	B
chr11	118977001	118979600	2600	B	TSS	ENSG00000172269;ENSG00000172375	DPAGT1;C2CD2L	chr11_2952	BTM	post-HSC	B	B	B
chr11	118991401	118993400	2000	B	TSS	ENSG00000172273	HINFP	chr11_2953	BTM	other	B	B	B
chr11	119075801	119078800	3000	B	TSS	ENSG00000110395	CBL	chr11_2955	BTM	post-HSC	B	B	B
chr11	119598001	119600800	2800	B	TSS	ENSG00000110400;ENSG00000254854	PVRL1;CTD-2523D13.2	chr11_2961	BTM	other	B	B	B
chr11	120080601	120082800	2200	B	TSS	ENSG00000184232	OAF	chr11_2962	BTM	post-HSC	other	other	B
chr11	120205601	120208400	2800	B	TSS	ENSG00000196914	ARHGEF12	chr11_2963	BTM-likely	other	B	B	B
chr11	121162401	121164800	2400	B	TSS	ENSG00000109929	SC5D	chr11_2965	BTM	other	B	B	B
chr11	121321801	121325000	3200	B	TSS	ENSG00000137642;ENSG00000246790	SORL1;RP11-730K11.1	chr11_2968	BTM	post-HSC	B	B	other
chr11	121336801	121339200	2400	B	GENE_BODY	ENSG00000137642	SORL1	chr11_2969	BTM-likely	other	other	other	other
chr11	122526001	122528000	2000	B	TSS	ENSG00000154127	UBASH3B	chr11_2970	BTM	post-HSC	B	B	other
chr11	122567201	122569200	2000	B	GENE_BODY	ENSG00000154127	UBASH3B	chr11_2971	BTM-likely	other	other	B	other
chr11	122929601	122936000	6400	B	TSS	ENSG00000109971;ENSG00000207118;ENSG00000202252	HSPA8;SNORD14D;SNORD14C	chr11_2976	BTM	post-HSC	B	B	B
chr11	122939401	122941400	2000	B	INTERGENE	none	none	chr11_2977	BTM-likely	other	B	other	B
chr11	123172201	123174800	2600	B	GENE_BODY	ENSG00000200496	U8	chr11_2978	BTM-likely	other	other	other	other
chr11	123611001	123613200	2200	B	TSS	ENSG00000166261	ZNF202	chr11_2980	BTM	post-HSC	B	B	B
chr11	124492001	124494000	2000	B	TSS	ENSG00000154144	TBRG1	chr11_2982	BTM	other	B	other	B
chr11	124628001	124633400	5400	B	TSS	ENSG00000149564;ENSG00000250073	ESAM;RP11-677M14.3	chr11_2984	BTM-likely	other	other	other	other
chr11	124668801	124671200	2400	B	TSS	ENSG00000120458;ENSG00000245498	MSANTD2;RP11-677M14.7	chr11_2985	BTM	other	B	B	B
chr11	125438601	125440600	2000	B	TSS	ENSG00000149547	EI24	chr11_2989	BTM-likely	other	B	other	B
chr11	125461201	125463800	2600	B	TSS	ENSG00000254671;ENSG00000134910	STT3A-AS1;STT3A	chr11_2990	BTM	post-HSC	B	B	B
chr11	125494801	125497200	2400	B	TSS	ENSG00000149554	CHEK1	chr11_2991	BTM-likely	other	B	other	B
chr11	125756401	125758600	2200	B	TSS	ENSG00000198331	HYLS1	chr11_2992	BTM-likely	other	B	other	B
chr11	126080601	126082600	2000	B	TSS	ENSG00000197798;ENSG00000165526	FAM118B;RPUSD4	chr11_2993	BTM	other	B	other	B
chr11	126137601	126139800	2200	B	TSS	ENSG00000182934;ENSG00000110074	SRPR;FOXRED1	chr11_2994	BTM	other	B	other	B
chr11	126152001	126154000	2000	B	TSS	ENSG00000150455	TIRAP	chr11_2995	BTM	other	B	other	B
chr11	128160001	128162600	2600	B	INTERGENE	none	none	chr11_2999	BTM-likely	other	B	B	other
chr11	128338201	128343600	5400	B	GENE_BODY	ENSG00000134954	ETS1	chr11_3001	BTM-likely	other	B	other	other
chr11	128385001	128393400	8400	B	TSS	ENSG00000134954	ETS1	chr11_3003	BTM	post-HSC	B	B	B
chr11	128421801	128424200	2400	B	GENE_BODY	ENSG00000134954	ETS1	chr11_3004	BTM-likely	other	B	B	other
chr11	128554601	128557600	3000	B	TSS	ENSG00000151702;ENSG00000245008	FLI1;RP11-744N12.3	chr11_3005	BTM-likely	post-HSC	other	other	other
chr11	128562001	128567000	5000	B	TSS	ENSG00000151702;ENSG00000254703	FLI1;SENCR	chr11_3006	BTM	post-HSC	B	B	B
chr11	128586001	128591200	5200	B	GENE_BODY	ENSG00000151702	FLI1	chr11_3007	BTM	other	B	B	B
chr11	128594601	128597600	3000	B	GENE_BODY	ENSG00000151702	FLI1	chr11_3008	BTM	other	B	B	B
chr11	128603001	128605000	2000	B	GENE_BODY	ENSG00000151702	FLI1	chr11_3009	BTM-likely	other	other	other	other
chr11	129148001	129150400	2400	B	TSS	ENSG00000134909	ARHGAP32	chr11_3014	BTM	other	B	other	B
chr11	129871001	129874600	3600	B	TSS	ENSG00000170325;ENSG00000233220	PRDM10;LINC00167	chr11_3016	BTM	post-HSC	B	B	B
chr11	129938601	129942200	3600	B	TSS	ENSG00000084234	APLP2	chr11_3017	BTM	post-HSC	B	B	B
chr11	130029201	130031600	2400	B	TSS	ENSG00000149418	ST14	chr11_3018	BM	other	B	B	B
chr11	130183001	130186200	3200	B	TSS	ENSG00000196323;ENSG00000175773	ZBTB44;RP11-121M22.1	chr11_3019	BTM	post-HSC	B	B	B
chr11	130785201	130787200	2000	B	TSS	ENSG00000120451	SNX19	chr11_3020	BTM-likely	other	other	other	B
chr11	134092801	134095800	3000	B	TSS	ENSG00000151503;ENSG00000151502	NCAPD3;VPS26B	chr11_3022	BTM	post-HSC	B	B	B
chr11	134122201	134124400	2200	B	TSS	ENSG00000151500;ENSG00000151498	THYN1;ACAD8	chr11_3023	BTM	post-HSC	B	other	B
chr12	496001	499400	3400	B	TSS	ENSG00000073614;ENSG00000120647	KDM5A;CCDC77	chr12_3026	BTM	post-HSC	B	B	B
chr12	751201	753400	2200	B	TSS	ENSG00000171840;ENSG00000177406	NINJ2;RP11-218M22.1	chr12_3032	BTM-likely	other	B	B	B
chr12	782201	784200	2000	B	GENE_BODY	ENSG00000256672	RP11-218M22.2	chr12_3033	BTM-likely	other	other	other	other
chr12	859601	866000	6400	B	TSS	ENSG00000060237	WNK1	chr12_3034	BTM	post-HSC	B	B	B
chr12	1057601	1059600	2000	B	TSS	ENSG00000002016	RAD52	chr12_3035	BTM-likely	other	other	other	B
chr12	1099001	1101600	2600	B	TSS	ENSG00000002016;ENSG00000082805;ENSG00000250132	RAD52;ERC1;RP11-359B12.2	chr12_3036	BTM	post-HSC	B	B	B
chr12	1312601	1315200	2600	B	TSS	ENSG00000082805	ERC1	chr12_3038	BTM-likely	other	other	B	other
chr12	1641401	1643600	2200	B	GENE_BODY	ENSG00000111186	WNT5B	chr12_3039	BT-likely	other	other	B	B
chr12	1700601	1704800	4200	B	TSS	ENSG00000171823	FBXL14	chr12_3040	BTM	post-HSC	B	B	B
chr12	1799201	1801600	2400	B	TSS	ENSG00000006831	ADIPOR2	chr12_3043	BTM	other	B	other	B
chr12	1905001	1907200	2200	B	TSS	ENSG00000151062	CACNA2D4	chr12_3044	BTM-likely	other	B	B	B
chr12	2799801	2801800	2000	B	TSS	ENSG00000246627	CACNA1C-AS1	chr12_3048	BTM-likely	other	B	B	B
chr12	2903201	2906000	2800	B	TSS	ENSG00000256030;ENSG00000004478	CBX3P4;FKBP4	chr12_3049	BTM	post-HSC	B	B	B
chr12	2921201	2923200	2000	B	TSS	ENSG00000258325;ENSG00000111203	RP4-816N1.6;ITFG2	chr12_3050	BTM	other	B	other	B
chr12	2985201	2988000	2800	B	TSS	ENSG00000078246;ENSG00000111206;ENSG00000171792	TULP3;FOXM1;RHNO1	chr12_3051	BTM	post-HSC	B	B	B
chr12	3861001	3863400	2400	B	TSS	ENSG00000130038	EFCAB4B	chr12_3054	BTM	other	B	B	B
chr12	3979001	3983200	4200	B	TSS	ENSG00000111224;ENSG00000256862	PARP11;RP11-664D1.1	chr12_3055	BTM	post-HSC	B	B	other
chr12	4377601	4385200	7600	B	TSS	ENSG00000255920;ENSG00000118971	CCND2-AS2;CCND2	chr12_3058	BTM	post-HSC	B	B	other
chr12	4429401	4431400	2000	B	TSS	ENSG00000078237	C12orf5	chr12_3061	BTM-likely	other	B	other	B
chr12	4646801	4649200	2400	B	TSS	ENSG00000047621;ENSG00000111247	C12orf4;RAD51AP1	chr12_3062	BTM	other	B	other	B
chr12	4675401	4677400	2000	B	TSS	ENSG00000010219	DYRK4	chr12_3063	BM	other	other	other	other
chr12	4757001	4759400	2400	B	TSS	ENSG00000111254;ENSG00000139180	AKAP3;NDUFA9	chr12_3064	BTM	other	B	B	B
chr12	4937401	4939800	2400	B	GENE_BODY	ENSG00000130035;ENSG00000151079	GALNT8;KCNA6	chr12_3065	BT-likely	other	B	other	other
chr12	6308601	6310600	2000	B	TSS	ENSG00000010278	CD9	chr12_3066	BTM-likely	other	B	other	other
chr12	6535001	6538000	3000	B	INTERGENE	none	none	chr12_3069	BTM-likely	other	B	other	other
chr12	6552201	6556800	4600	B	TSS	ENSG00000139193	CD27	chr12_3070	BT	other	B	B	other
chr12	6559801	6562800	3000	B	TSS	ENSG00000215039;ENSG00000139192	CD27-AS1;TAPBPL	chr12_3071	BTM	post-HSC	B	B	B
chr12	6569801	6571800	2000	B	TSS	ENSG00000139192	TAPBPL	chr12_3072	BTM	other	other	other	other
chr12	6577801	6580800	3000	B	TSS	ENSG00000139190	VAMP1	chr12_3073	BTM	other	B	B	B
chr12	6601601	6604600	3000	B	TSS	ENSG00000111639;ENSG00000010292	MRPL51;NCAPD2	chr12_3074	BTM	post-HSC	B	B	B
chr12	6641601	6645600	4000	B	TSS	ENSG00000255966;ENSG00000111640	RP5-940J5.3;GAPDH	chr12_3075	BTM	post-HSC	B	B	B
chr12	6663401	6665800	2400	B	TSS	ENSG00000010295	IFFO1	chr12_3077	BTM	other	B	B	B
chr12	6713601	6717000	3400	B	TSS	ENSG00000111642	CHD4	chr12_3079	BTM	post-HSC	B	B	B
chr12	6740001	6746000	6000	B	TSS	ENSG00000184574	LPAR5	chr12_3081	BTM-likely	other	B	B	other
chr12	6797001	6799800	2800	B	TSS	ENSG00000126746	ZNF384	chr12_3083	BTM	post-HSC	B	B	B
chr12	6861201	6863200	2000	B	TSS	ENSG00000089693	MLF2	chr12_3085	BTM-likely	other	B	other	B
chr12	6959401	6962600	3200	B	TSS	ENSG00000111665;ENSG00000111667	CDCA3;USP5	chr12_3089	BTM	post-HSC	B	B	B
chr12	6976001	6978400	2400	B	TSS	ENSG00000111669	TPI1	chr12_3090	BTM-likely	post-HSC	B	other	B
chr12	6981001	6983400	2400	B	TSS	ENSG00000111671;ENSG00000240370;ENSG00000010626	SPSB2;RPL13P5;LRRC23	chr12_3091	BTM	post-HSC	B	B	B
chr12	7023001	7025000	2000	B	TSS	ENSG00000111674	ENO2	chr12_3092	BTM-likely	other	other	other	B
chr12	7036201	7038400	2200	B	TSS	ENSG00000111676	ATN1	chr12_3093	BTM-likely	post-HSC	B	B	B
chr12	7045601	7047800	2200	B	TSS	ENSG00000111676	ATN1	chr12_3094	BTM	other	B	other	B
chr12	7052401	7056400	4000	B	TSS	ENSG00000111678;ENSG00000272173;ENSG00000238923;ENSG00000111679	C12orf57;U47924.31;RNU7-1;PTPN6	chr12_3095	BTM	other	B	B	B
chr12	7059601	7070800	11200	B	TSS	ENSG00000111679	PTPN6	chr12_3096	BTM	post-HSC	B	B	B
chr12	7078401	7081200	2800	B	TSS	ENSG00000215021;ENSG00000126749	PHB2;EMG1	chr12_3097	BTM	post-HSC	B	B	B
chr12	7124801	7126800	2000	B	TSS	ENSG00000111684	LPCAT3	chr12_3098	BTM-likely	other	B	other	B
chr12	7260201	7262400	2200	B	TSS	ENSG00000139178;ENSG00000205885	C1RL;C1RL-AS1	chr12_3099	BTM-likely	other	B	B	B
chr12	7281801	7284200	2400	B	TSS	ENSG00000256967;ENSG00000139182	RP11-273B20.1;CLSTN3	chr12_3100	BTM	other	B	B	B
chr12	7341201	7344000	2800	B	TSS	ENSG00000255572;ENSG00000139197	RP11-273B20.3;PEX5	chr12_3101	BTM	other	B	B	B
chr12	8086001	8089400	3400	B	TSS	ENSG00000059804	SLC2A3	chr12_3105	BTM	other	B	B	other
chr12	8112001	8114200	2200	B	INTERGENE	none	none	chr12_3106	BTM	other	B	other	other
chr12	8122401	8125600	3200	B	INTERGENE	none	none	chr12_3107	BTM	other	B	other	other
chr12	8184601	8187200	2600	B	TSS	ENSG00000065970	FOXJ2	chr12_3110	BTM	other	B	B	B
chr12	8233601	8236000	2400	B	TSS	ENSG00000089818	NECAP1	chr12_3112	BTM	post-HSC	B	B	B
chr12	8394801	8397000	2200	B	TSS	ENSG00000164845	FAM86FP	chr12_3115	BTM	other	B	B	B
chr12	8761601	8765600	4000	B	TSS	ENSG00000111732	AICDA	chr12_3120	BM-likely	other	other	other	other
chr12	8849601	8851800	2200	B	TSS	ENSG00000166532	RIMKLB	chr12_3121	BTM	post-HSC	other	B	B
chr12	9066401	9068400	2000	B	TSS	ENSG00000111752	PHC1	chr12_3122	BTM-likely	other	other	other	other
chr12	9101001	9104000	3000	B	TSS	ENSG00000003056;ENSG00000139187	M6PR;KLRG1	chr12_3123	BTM	post-HSC	B	B	B
chr12	9599601	9601800	2200	B	TSS	ENSG00000214826	DDX12P	chr12_3127	BTM	post-HSC	B	other	B
chr12	9798801	9804600	5800	B	TSS	ENSG00000256442;ENSG00000256594	RP11-705C15.4;RP11-705C15.2	chr12_3128	BTM	post-HSC	B	B	B
chr12	9819801	9827600	7800	B	TSS	ENSG00000069493	CLEC2D	chr12_3129	BT	other	B	B	other
chr12	9877801	9886400	8600	B	TSS	ENSG00000184293	CLECL1	chr12_3130	BM	other	B	B	B
chr12	9910001	9914600	4600	B	TSS	ENSG00000110848	CD69	chr12_3131	BTM	post-HSC	B	B	other
chr12	10017401	10023400	6000	B	TSS	ENSG00000110852;ENSG00000255882	CLEC2B;RP11-290C10.1	chr12_3132	BTM	post-HSC	B	other	other
chr12	10364601	10367000	2400	B	TSS	ENSG00000139112	GABARAPL1	chr12_3140	BTM	post-HSC	other	B	B
chr12	10516601	10518600	2000	B	GENE_BODY	ENSG00000245648	RP11-277P12.20	chr12_3141	BTM	other	B	other	other
chr12	10540601	10542800	2200	B	TSS	ENSG00000213809	KLRK1	chr12_3142	BT	other	B	other	other
chr12	10765001	10767000	2000	B	TSS	ENSG00000111196	MAGOHB	chr12_3146	BTM	other	B	B	B
chr12	10873601	10877000	3400	B	TSS	ENSG00000060138	YBX3	chr12_3147	BTM	post-HSC	B	B	other
chr12	11323201	11325200	2000	B	TSS	ENSG00000111215;ENSG00000212127;ENSG00000256712;ENSG00000256537	PRR4;TAS2R14;RP11-785H5.2;RP11-785H5.1	chr12_3148	BTM	post-HSC	B	B	B
chr12	11801401	11806600	5200	B	TSS	ENSG00000139083	ETV6	chr12_3149	BTM	post-HSC	B	B	B
chr12	11883201	11885600	2400	B	GENE_BODY	ENSG00000139083	ETV6	chr12_3150	BTM-likely	other	B	other	other
chr12	12162801	12165200	2400	B	INTERGENE	none	none	chr12_3152	BTM-likely	other	B	B	B
chr12	12418601	12420800	2200	B	TSS	ENSG00000070018	LRP6	chr12_3153	BTM-likely	post-HSC	other	other	other
chr12	12509401	12512000	2600	B	TSS	ENSG00000165714;ENSG00000205791	LOH12CR1;LOH12CR2	chr12_3156	BTM	other	B	B	B
chr12	12713801	12716400	2600	B	TSS	ENSG00000111266	DUSP16	chr12_3157	BTM	post-HSC	B	B	B
chr12	12848601	12850800	2200	B	TSS	ENSG00000183150	GPR19	chr12_3159	BTM	other	B	other	B
chr12	12866801	12880200	13400	B	TSS	ENSG00000178878;ENSG00000111276;ENSG00000256658	APOLD1;CDKN1B;RP11-180M15.4	chr12_3160	BTM	post-HSC	B	B	B
chr12	13152401	13155000	2600	B	TSS	ENSG00000013583;ENSG00000183935;ENSG00000255621	HEBP1;HTR7P1;RP11-377D9.3	chr12_3161	BTM	post-HSC	B	B	B
chr12	14517801	14522200	4400	B	TSS	ENSG00000171681;ENSG00000244573	ATF7IP;RPL30P11	chr12_3164	BTM	post-HSC	B	B	B
chr12	14537401	14540600	3200	B	TSS	ENSG00000171681	ATF7IP	chr12_3165	BTM	other	B	B	B
chr12	14921401	14925200	3800	B	TSS	ENSG00000197837	HIST4H4	chr12_3167	BTM	post-HSC	B	B	B
chr12	14926201	14928600	2400	B	TSS	ENSG00000246705	H2AFJ	chr12_3168	BTM	other	B	B	B
chr12	14955201	14957600	2400	B	TSS	ENSG00000084463;ENSG00000182993	WBP11;C12orf60	chr12_3169	BTM	other	B	B	B
chr12	15104801	15107800	3000	B	GENE_BODY	ENSG00000111348	ARHGDIB	chr12_3170	BTM	post-HSC	B	B	B
chr12	15108601	15116000	7400	B	TSS	ENSG00000111348	ARHGDIB	chr12_3170	BTM	post-HSC	B	B	B
chr12	15699001	15701200	2200	B	TSS	ENSG00000151490	PTPRO	chr12_3172	BTM-likely	other	B	B	other
chr12	15941201	15943200	2000	B	TSS	ENSG00000151491	EPS8	chr12_3173	BTM	other	other	other	B
chr12	16034401	16036800	2400	B	TSS	ENSG00000151491;ENSG00000023734	EPS8;STRAP	chr12_3174	BTM	post-HSC	B	B	B
chr12	19592001	19595400	3400	B	TSS	ENSG00000139154	AEBP2	chr12_3179	BTM	other	B	B	B
chr12	21590001	21592000	2000	B	TSS	ENSG00000121350	PYROXD1	chr12_3181	BTM	other	B	other	B
chr12	21653201	21656200	3000	B	TSS	ENSG00000004700;ENSG00000111711	RECQL;GOLT1B	chr12_3182	BTM	other	B	B	B
chr12	21809001	21811400	2400	B	TSS	ENSG00000111716	LDHB	chr12_3183	BTM	post-HSC	B	other	B
chr12	22695801	22698200	2400	B	TSS	ENSG00000111731	C2CD5	chr12_3186	BTM	other	B	B	B
chr12	22777401	22781000	3600	B	TSS	ENSG00000139163;ENSG00000257023	ETNK1;RP11-268P4.4	chr12_3187	BTM	other	B	B	B
chr12	24513201	24515600	2400	B	GENE_BODY	ENSG00000255864	RP11-444D3.1	chr12_3188	B	other	other	other	other
chr12	24713801	24716800	3000	B	TSS	ENSG00000255864	RP11-444D3.1	chr12_3189	BT-likely	other	other	other	B
chr12	25055001	25057000	2000	B	TSS	ENSG00000060982;ENSG00000268865	BCAT1;AC026310.1	chr12_3190	BM	post-HSC	other	other	other
chr12	25099601	25102600	3000	B	TSS	ENSG00000060982;ENSG00000255921	BCAT1;RP11-662I13.2	chr12_3191	BTM-likely	post-HSC	other	B	other
chr12	25148401	25152000	3600	B	TSS	ENSG00000226397	C12orf77	chr12_3192	B	other	B	B	B
chr12	25203801	25213200	9400	B	TSS	ENSG00000118308	LRMP	chr12_3193	BTM	post-HSC	B	B	B
chr12	25402401	25405000	2600	B	TSS	ENSG00000133703	KRAS	chr12_3195	BTM	post-HSC	B	B	B
chr12	25537801	25540600	2800	B	INTERGENE	none	none	chr12_3196	BTM	post-HSC	B	B	B
chr12	26111001	26113400	2400	B	TSS	ENSG00000123094;ENSG00000246695	RASSF8;RASSF8-AS1	chr12_3197	BTM-likely	other	other	other	B
chr12	26269601	26271600	2000	B	INTERGENE	none	none	chr12_3199	BM-likely	other	other	other	B
chr12	26273801	26280200	6400	B	TSS	ENSG00000123096;ENSG00000123095;ENSG00000256894	SSPN;BHLHE41;RP11-283G6.3	chr12_3200	BM	other	B	B	B
chr12	26983801	26987400	3600	B	TSS	ENSG00000123104	ITPR2	chr12_3201	BTM	post-HSC	B	B	B
chr12	27089401	27095000	5600	B	TSS	ENSG00000064102;ENSG00000111790	ASUN;FGFR1OP2	chr12_3202	BTM	post-HSC	B	B	B
chr12	27166201	27168200	2000	B	TSS	ENSG00000064115	TM7SF3	chr12_3203	BTM	post-HSC	other	other	B
chr12	27174601	27176800	2200	B	TSS	ENSG00000152944	MED21	chr12_3204	BTM-likely	other	B	other	B
chr12	27396601	27398800	2200	B	TSS	ENSG00000211455	STK38L	chr12_3206	BTM-likely	other	B	B	B
chr12	27485201	27487200	2000	B	TSS	ENSG00000029153	ARNTL2	chr12_3207	BTM-likely	other	other	other	other
chr12	27676201	27678600	2400	B	TSS	ENSG00000110841	PPFIBP1	chr12_3208	BTM	post-HSC	other	other	other
chr12	27862801	27864800	2000	B	TSS	ENSG00000256377;ENSG00000061794	RP11-1060J15.4;MRPS35	chr12_3209	BTM	post-HSC	B	B	B
chr12	27932201	27934400	2200	B	TSS	ENSG00000256747;ENSG00000087448	RP11-860B13.1;KLHL42	chr12_3210	BTM	post-HSC	B	B	B
[truncated: 57,098 more rows]
